# Supplementary material for: ‘Them’ without ‘us’: negative identities and affective polarization in Brazil
Source: Political Res Exch. 2022 Sep 5;4(1):2117635. doi: 10.1080/2474736X.2022.2117635 (PMC9484554; doi:10.1080/2474736X.2022.2117635)
Supplement: Supplemental Material [file PRXX_A_2117635_SM2768.zip]

Archive with 13 entries (13 files):
- main.tex
- apsr.bst
- mainsurveymodel.png
- besmodel.png
- outcome.png
- affpol.png
- issuepolarisation.png
- socialsorting.png
- svyissuepol.png
- models_rewrite.png
- models_ggsave.png
- references.bib
- dist_survey.png
