# Supplementary material for: ‘Them’ without ‘us’: negative identities and affective polarization in Brazil
Source: Political Res Exch. 2022 Sep 5;4(1):2117635. doi: 10.1080/2474736X.2022.2117635 (PMC9484554; doi:10.1080/2474736X.2022.2117635)
Supplement: Supplemental Material [file PRXX_A_2117635_SM2768.zip › main.tex]

\documentclass[12pt]{article}
\usepackage[utf8]{inputenc}
\usepackage[margin=0.9in]{geometry}
\usepackage{booktabs}
\usepackage[labelfont=bf]{caption}
\usepackage{setspace}
\onehalfspacing
\setlength{\parskip}{1em}
\captionsetup[table]{labelsep=space, 
         justification=raggedright, singlelinecheck=off}
\captionsetup[figure]{labelsep=space, 
         justification=raggedright, singlelinecheck=off}
\usepackage{threeparttable}
\usepackage{placeins}
\usepackage{amsmath}
\usepackage{graphicx}
\usepackage{dcolumn}
\usepackage{enumitem}
\usepackage{placeins}
\usepackage{tabularx}
\usepackage{listings}
\usepackage{diagbox}
\usepackage{tabularx}
\usepackage{dcolumn}
\usepackage{ragged2e}
\newcolumntype{s}{>{\hsize=.5\hsize}X}
\usepackage{longtable}
\usepackage[british]{babel}
\usepackage[maxlevel=3]{csquotes}
\MakeOuterQuote{"}
\setlength\parindent{0pt}
\usepackage[export]{adjustbox}
\usepackage{natbib}
\setcitestyle{aysep={}} % no comma between author and year
 \setcitestyle{notesep={ }} % for notes after citation without comma
\usepackage{url} % for urls

\begin{document}

\thispagestyle{empty}
\begin{center}
    \Large
    \textbf{"Them" Without "Us"}
        
    \vspace{0.4cm}
    \large
    Negative Identities and Affective Polarisation in Brazil
        
    \vspace{0.4cm}
    \textbf{João Areal\footnote{joao.areal@mzes.uni-mannheim.de}} \\
    \vspace{0.1cm}
    Mannheim Centre for European Social Research (MZES) \\
    University of Mannheim \\
    
       
    \vspace{0.9cm}
    \textbf{Abstract}
    
  
\end{center}


  
  High levels of hostility between those on opposing sides of politics have led to a burgeoning literature on the concept of affective polarisation. Though a globally widespread phenomenon, extant literature has generated theoretical expectations and empirical findings mostly inspired by the United States and Western Europe. By studying the case of Brazil, I argue and show that traditional explanations do not provide satisfactory accounts of affective polarisation in contexts where politics is only weakly structured by ideology or partisan attachments. I argue and show that in such contexts the concept of negative political identities can provide a much better explanation for why politics is so divisive. Using both the 2014 and 2018 waves of the Brazilian Electoral Studies (BES) and independently collected survey data (\textit{N} = 1,732), I provide robust empirical findings supporting the primacy of negative political identities over traditional explanations. Negative identification with the out-party/leader has a strong effect on dislike towards out-voters even when controlling for instrumental evaluations of political elites. This paper contributes to the comparative research agenda on affective polarisation outside Western contexts, as well as to the the study of negative political identities.

\newpage

\pagenumbering{arabic}

\section{Introduction}

After years of mass protests, economic crises and corruption scandals, scholars and journalists often remark that Brazil is engulfed in deep political polarisation \citep[e.g.][]{Borges2021,Mignozetti2019}. The 2018 electoral success of the far-right president Jair Bolsonaro, amidst a campaign filled with rash rhetoric and hostility between political opponents, has epitomised the divisive nature of Brazilian politics. Politics has come to divide friends and families like perhaps never before in Brazil, and polarisation shows no signs of abating: Brazilians of different sides of the political spectrum dislike each other to increasing and alarming levels. Understanding \textit{why Brazilians dislike their fellow citizens on the opposite side of the political divide} is the principal goal of this paper.


This animosity between political opponents has been termed \textit{affective polarisation}, understood here as inter-citizen political hostility. This hostility between individuals from different sides of politics has been shown to have pernicious effect for social integration and democracy at large \citep{Carothers2019}, with a vast body of work dedicated to understanding the factors that turn politics into a nasty game between enemies. The bulk of extant literature on affective polarisation, however, is concentrated either on the specific cases of the United States \citep{Iyengar2019}  or Western Europe \citep[e.g.][]{Wagner2021}, which present particular features. Such contexts are characterised by highly institutionalised party systems \citep{Dalton2007}, programmatic patterns of political competition \citep{Kitschelt2000}, strong linkages between social groups and political parties \citep{lipset-rokkan67}, and entrenched and stable partisan identities \citep{Huddy2015}. 

Like most of Latin American \citep{Kitschelt2010LatinSystems} and Eastern European \citep{Rose1998} countries, Brazil displays none of the above features. Brazilian politics is only weakly structured by ideology \citep{Oliveira2015}, stable partisan identities have largely failed to take root \citep{Samuels2018}, and parties lack clear linkages with distinct social groups \citep{Zucco2020}.  These considerations present a significant challenge to traditional mechanisms, which posit that people dislike each other either because they hold vastly contrasting views, or because they are deeply attached to their respective "side" of politics. By systematically operationalising and testing these classic explanations for the first time in Brazil through analyses of the 2014 and 2018 waves of the Brazilian Electoral Study (BES), I show that these lines of explanation perform particularly poorly in the Brazilian context. Studying the case of Brazil, therefore, is of significant importance to the broader field of affective polarisation not simply because it is yet another country suffering from acrimonious political divides. Rather, understanding how affective polarisation can take place through non-traditional "sources" can significantly advance our understanding of this phenomenon.

If not through ideology or strong partisan identities, how can politics be so divisive? I build on the concepts of negative partisanship \citep{Medeiros2014, Samuels2018} and negational identities \citep{Zhong2008}, and propose a theoretical framework underpinning the notion of \textit{negative political identities} in order to explain affective polarisation in Brazil. Negative political identities emerge independently out of a strong rejection of the opposing side's party or political figurehead, and can exert strong independent effects on political behaviour. By leveraging independently collected survey data (\textit{N} = 1,732) amongst Brazilian respondents, I put forward an innovative empirical measure of negative political identities. I show that a deep rejection of the the opposing side's party/leader constitutes a prevalent form of social identity (e.g.\ \textit{antipetista} and \textit{antibolsonarista}), and that these negative identities are the primary mechanism through which Brazilians dislike their fellow citizens. These findings are robust to models that control for negative instrumental evaluations of the out-party/leader, isolating the independent effects of negative political identities in generating out-voter dislike. Further, the effects of negative identities far surpass those of ideological disagreements and in-group attachments, indicating that Brazilians dislike "them" even without a clearly defined sense of "us".


The strength of negative political identities amongst the Brazilian electorate bespeaks an increasingly hostile and uncompromising polity, which should worry political practitioners and scientists. As citizens turn away from parties \citep{Dalton2002}, negative political identities are an increasingly important factor structuring political competition both in new \citep{Haime2022} and advanced democracies alike \citep{Bankert2021}. The theoretical and empirical contributions on the concept presented by this paper should thus be of significant relevance to the study of comparative political behaviour. 


\section{Theoretical Framework}

\subsection{Affective Polarisation: When Adversaries Become Enemies}

Political conflicts have always been at the heart of liberal democracies, and competing political agendas are thought to be a hallmark of a healthy competitive polity \citep{2018PartyAmerica}. Over the past few years, however, US scholars have noted that Americans from different sides of politics do not simply disagree - they increasingly fear, distrust, and even hate each other \citep[e.g.][]{Iyengar2012,Mason2018,Webster2017}. These developments have led to a burgeoning literature on the concept of \textit{affective polarisation}, describing the levels of hostility individuals feel towards the those from the "other side" of politics. Though initially restricted to the United States, more recent works by comparative scholars have translated the concept of affective polarisation to multi-party systems in Europe, highlighting that the US is not alone in its levels of political divisions \citep{Harteveld2021, Hobolt2018, Wagner2021}.


I formally define this dislike towards the political "other" as \textit{hostility towards political out-groups}. This definitions captures animus between partisan \citet{Webster2017}, ideological \citet{Mason2018a}, social \citet{Harteveld2021a} or even issue-based \citet{Hobolt2018} groups.\footnote{This differs from initial definitions that conceptualised affective polarisation as the tendency of partisans to see co-partisans positively and out-partisans negatively \citep{Iyengar2012}, since this imbues the notion of out-group hostility with in-group bias. Including in-party bias in the definition of affective polarisation would obfuscate the prevalence of out-group hostility in contexts, such as Brazil, of low partisan attachments.} A second necessary clarification is that affective polarisation is understood here as an \textit{inter-citizen phenomenon}. Past research has shown that individuals' feelings towards political parties are significantly different to feelings towards their fellow citizens \citep{Druckman2019a, Kingzette2021}, and might be capturing general "anti-politics" feelings amongst politically disillusioned voters \citep{Klar2018}. Since Brazilian parties lack clear social bases of support and tend to be highly distrusted by the electorate \citep{Bargsted2018}, it is all the more likely that Brazilians' attitudes towards parties or political elites might not capture inter-citizen hostility. 


\textbf{Affective Polarisation in Brazil}

While, to the best of my knowledge, there are no published works that attempt to study these divides through the lenses of affective polarisation at the time of writing, it is widely acknowledged that Brazil is engulfed in polarisation since at least 2014 \citep{Mignozetti2019}. A combination of corruption scandals and a deep economic recession led to growing dissatisfaction with the incumbent left-wing Workers' Party (henceforth PT). A bitterly divisive impeachment process ensued, with the 2016 removal of then president Dilma Rousseff from office decried as a \textit{coup d'état} by the PT and its supporters. With much of the political class discredited by their association with corruption scandals, far-right populist Jair Bolsonaro capitalised on a strong rejection of the PT and emerged as a credible alternative to mainstream parties at the 2018 presidential contest. Though ultimately victorious, Bolsonaro hostile rhetoric and extreme policies antagonised many Brazilians, and both and the PT's presidential candidate had high levels of rejection amongst opposing groups of voters \citep{BBC2018}. In the years since the acrimonious contest of 2018, protests both against and in support of Bolsonaro's government have become commonplace \citep{Folha2020} and political disagreements have entered people's personal networks \citet{Machado2019}.


\subsection{Traditional Explanations for Affective Polarisation}

 
In reviewing the extant literature on the individual-level mechanisms behind affective polarisation, I start by deriving testable hypotheses that have been employed by scholars in the United States and Western Europe. These mechanisms are broadly based on ideological disagreements and conflicts arising out of individual's attachment to socio-political groups. After presenting each hypothesis I reflect on their applicability to Brazil, arguing that, owing to the weak ideological structuration of Brazilian politics and low levels of partisan identification amongst the electorate, mainstream explanations are unlikely to provide a satisfactory account of affective polarisation in Brazil. I thus propose an alternative hypothesis couched on the idea of \textit{negative political identities}. I hypothesise that Brazilians dislike "the other side" not through ideological disagreements or identification with their "own side", but rather because the opposing party/leader provides them with a \textit{negative identity}. These negative identities, I shall argue, are the primary driver of out-group hostility in Brazil.


\subsubsection{Ideological Roots of Affective Polarisation}


\noindent Though ideological and affective polarisation are theoretically distinct concepts, it is expected that a certain level of hostility should be present if political groups disagree on salient issues \citep{Webster2017}. American scholars \citep{Lelkes2019, Orr2020} have found that individuals tend to dislike those who they perceive as being too ideologically distant from themselves, though comparative evidence finds only only weak associations between ideological and affective polarisation \citep{Gidron2022}. Alternatively, \citet{Bougher2017} argues that individuals can dislike "the other side" through the notion of \textit{party-issue constraint} \citep[see][]{Converse2006}. Party-issue constraint captures the extent to which division over issues and policy are structured along partisan lines \citep{Baldassarri2008}. Crucially, this party-issue alignment is independent of the overall relative ideological distance between voters: partisan camps might not be so ideologically distant from each other, but, due to strong party-issue alignment, they might disagree on nearly everything. Ideological disagreements can thus fuel affective polarisation in at least two ways: \textit{ideological distance} and \textit{party-issue constraint}.

\noindent\textbf{Hypothesis 1a:} \textit{Higher levels of ideological distance from the opposing side are associated with higher levels of affective polarisation.}

\noindent\textbf{Hypothesis 1b:}\textit{ Higher levels of party-issue constraint are associated with higher levels of affective polarisation.}

\textbf{The Minor Role of Ideology in Brazilian Politics}

Political competition in Brazil, however, is only weakly structured by ideological considerations, standing in sharp contrast to the United States \citep{Baldassarri2008} and Western Europe \citep{Otjes2021}. The Brazilian party system is weakly institutionalised (Mainwaring et al.\ 2018), with parties deriving their support from pork-barrel politics (Ibid.), leader's evaluations \citep{Baker2016}, clientelism \citep{Mainwaring1999}, or the state of the economy \citep[see][for a review]{Carreirao2018}. Given the role of political elites in both structuring \citep{Levendusky2010} and polarising \citep{Zechmeister2015} the electorate, it is unlikely that ideology should meaningfully divide voters. Indeed, several past studies \citep[e.g.][]{Borges2018a, Oliveira2015} have found little ideological differentiation between partisan camps, with issue positions being only weakly (if at all) related to vote choice or party affect. Similarly, Brazilians are said to lack a basic understanding of left and right and to show low levels of issue constraint \citep{Ames2010, Kearney2018}. Both these considerations directly weaken Hypotheses 1a and 1b: if politics is not fought along ideological lines, ideology should hold little explanatory power for affective polarisation in Brazil. Indeed, this speaks to comparative evidence by \citet{Reiljan2020}, who finds a weak association between ideological and affective polarisation in the weakly institutionalised party systems of Eastern Europe.

A valid counter-argument here is that elite-level polarisation has been on the rise \citep{Zucco2020}, further compounded by the emergence of far-right president Jair Bolsonaro, who may have ideologically polarised the electorate \citep{Zechmeister2015}. Indeed, \citet{Amaral2020} reports a growing number of Brazilians placing themselves at the far-right end of the ideological spectrum. However, past research has consistently found ideological self-placement to be highly endogenous to presidential candidate affect \citep[e.g.][]{Baker2016, Borges2018a}, such that the rise in the number of "far-right" Brazilians might be an artefact of a growing identification with Jair Bolsonaro rather than a meaningful change in ideological beliefs.


\subsubsection{The Interplay of Social Identities}

While acknowledging the effects of ideological disagreements, the bulk of the affective polarisation literature has emphasised the role played by social identities \citep{Iyengar2019}. This approach is couched in the Social Identity Theory (SIT) \citep{tajfel1979integrative}, which posits that individuals derive a sense of identification from social groups to which they belong. This sense of identification fosters a categorisation of the world into "us" (in-group) versus "them" (out-group), even if group differences are minimal or trivial. Building on the SIT framework, political scientists have put forward a conceptualisation of partisanship as a social identity itself \citep{Greene2002}. Much like individuals may define themselves based on race, religion or class, belonging to a particular political camp might also inform one's sense of self.

Social identities provide a powerful framework for explaining affective polarisation. Firstly, identifying with an in-group may foster out-group hostility as individuals seek to maintain their own group's positive image and higher status \citep{Abrams1988}. This is particularly the case for strong identifiers, to whom gains and losses are an emotional, personal matter \citep{Huddy2015}. Indeed, a large body of literature has found strong evidence for the effects of in-group attachments on affective polarisation, both comparatively \citep{Wagner2021} and in single-country studies \citep{Dias2021a, Hobolt2018, Mason2016}.

Secondly, out-group hostility is also likely to arise when several group identities - such as race, class and partisanship - overlap \citep{Roccas2002}, a phenomenon called \textit{social sorting} \citep{Mason2016}. For example, if the majority of white and Protestant voters tend to identify with the Republican party, a white, Protestant Republican partisan will have their political, social and religious identities "aligned" on the same side of the political divide. Socially sorted individuals are less able to cope with threat than those with cross-cutting identities \citep{Ahler2018, Mason2018}, with evidence from the US \citep{Mason2018a} and cross-country comparisons \citep{Harteveld2021a} providing evidence for the link between social sorting and affective polarisation.


We should thus expect high levels of party identification and social sorting to be significant and substantial predictors of affective polarisation:

\noindent \textbf{Hypothesis 2a:} \textit{Stronger partisan identification is associated with higher levels of affective polarisation.}

\noindent \textbf{Hypothesis 2b:} \textit{Higher levels of social sorting are associated with higher levels of affective polarisation.}


\textbf{Social Identities in Brazil: Rare and Non-Politicised}

If the interplay of social identities is the main driver of affective polarisation, however, it follows that strong levels of attachments to political in-groups must exist amongst a significant part of the electorate, playing an important role in structuring how citizens engage with politics. This is not the case in Brazil, however, where partisan attachments are not widespread nor linked to politicised social identities.

Firstly, the number of partisans in Brazil has been unstable and comparatively low, reaching 50\% of the electorate in its peak, but generally hovering at around 30\% \citep{Samuels2018}. Partisan attachments are primarily connected to leaders' personal appeals and party performance rather than a strong sense of identification \citep{Baker2016}, and thus fit poorly within an identity-based framework. In other words, Brazilian partisans are few in quantity and low in terms of social identification, making partisanship an unlikely explanation for out-group hostility in the country.

Secondly, Brazil differs significantly from the United States \citep{Mason2018uncivil} and Western Europe \citep{Helbling2020} in the extent to which social cleavages structure partisan competition. Though racial, income and regional inequalities run deep in Brazilian society, these cleavages have not been strongly articulated into politics, neither have they been properly mobilised by political actors \citep{Samuels2014}. Political parties have seldom tried to convey group-based appeals and have been largely unsuccessful when they did try, resulting in rather heterogeneous social bases of support without clear linkages with specific social groups \citep{Mainwaring1999}. However, relevant exceptions could be made with regards to the PT's association with the Northeast \citep{Hunter2007}, the recent alignment of conservative Evangelicals with the right-wing \citep{Quadros2018, Smith2019religion}, and the effect of gender and race on presidential vote in the 2018 election \citet{Layton2021}. In spite of these examples, the fact that social identities are generally "only weakly politicised at best" (Zucco and Power 2020, p.\ 2) means that, even if some social groups are aligned with a particular partisan camp, the social sorting mechanism is unlikely to be a substantive driver of out-group hostility in Brazil. 


In short, mainstream explanations, based on ideology and in-group attachment, are unlikely to produce a satisfactory account of the roots of affective polarisation in Brazil.\footnote{To be clear, the point is not that those mechanisms are wrong at the individual-level, but rather that they would explain very little of aggregate-level affective polarisation in Brazil due to low scores on the independent variables.} How, then, can politics be so divisive? I attempt to solve this puzzle through the notion of \textit{negative political identities}. I posit that a strong rejection of the "other side"s' party or figurehead constitutes a meaningful form of social identity, and acts as a significant driver of out-group hostility. In the following section, I first outline the mechanisms underlying negative political identities and then situate it in the Brazilian context, where negative identification with the PT (\textit{antipetismo}) or Jair Bolsonaro (\textit{antibolsonarismo}) should provide a much stronger explanation for affective polarisation than ideology and positive social identities.


\subsection{"Them" Without "Us": How Negative Identities Fuel Affective Polarisation}

The concept of social identities has long been couched in the idea of an individual's belonging or attachment to a particular social group \citep{tajfel1979integrative}. From this perspective, in-group identification is psychologically prior to the definition - and derogation - of out-groups. Negative feelings and biases towards "the other" must then be fundamentally couched in a prior sense of identification to an in-group. \citet{Zhong2008}, however, argue that individuals can also define themselves \textit{negationally}, in terms of who they are \textit{not}, even if no prior in-group identification is present. In the same vein, \citet{Leonardelli2015} argue for the existence of an "out-group-only" categorisation, where an individual perceives a cohesive group as "the other" to which she does not belong, without a corresponding in-group. In theorising about the psychological roots of negative identities, \citet{Zhong2008} draw on Optimal Distinctivness Theory \citep{Brewer1991}, which posits that social identities satisfy two basic human needs: a need for belonging (to an in-group) and a need for distinctiveness (i.e. differentiating oneself from out-groups). Positive identities can satisfy both needs, and should thus be preferred by individuals. In the absence of in-group belonging, however, negative identities can emerge out of an independent and primary sense of \textit{differentiation from an out-group}. This means that, for instance, individuals might define themselves as "not-Republican" without having any attachment or identification with the Democrats. 

Since negative identities are primarily informed by one's need to differentiate oneself from a particular group, they are likely to have significant effects on out-group hostility \citep{Leonardelli2015}. In fact, \citet{Zhong2008} find that negative identities have a higher effect than positive ones in fostering negative feelings towards individuals associated with the out-group label. Further, a vast literature on the concept of negativity bias \citep[e.g.][]{Soroka2014} suggests negative information may exert greater effect on attitudes than positive information. I thus derive the central hypothesis in this paper:


\noindent \textbf{Hypothesis 3}: \textit{Negative identities have a stronger effect on affective polarisation than positive identities.}

Two crucial points need to be made for a proper test of Hypothesis 3. Firstly, this hostility should stem primarily from a true sense of negative identification with the out-party. People might simply "dislike" a political party for instrumental reasons connected to policies or performance \citep{Huddy2015}, without negatively identifying with said party \citep{Bankert2021}. The mechanism behind Hypothesis 3, however, requires that we conceptualise (and measure) negative partisanship as a type of social identity\footnote{Scholars such as \citet{Lee2021} and \citet{Rosema2020}, for instance, argue that negative partisanship is restricted to negative evaluations rather than a acting as a social identity akin to positive partisanship}, couched in the underlying logic that identities and evaluations (or attitudes) are conceptually distinct \citep{Hallajow2018}. A test of Hypothesis 3 should therefore separate out the effects of instrumental evaluations from those that arise out of a sense of negative identification.

Secondly, the out-group being evaluated must be comprised of individuals associated with the party (e.g.\ voters) rather than the party itself, lest we risk making the merely tautological point that a negative party identity leads to negative evaluations of the out-party. In short, Hypothesis 3 posits that a negative party identity leads to more negative evaluations towards out-party voters when compared with positive identities, net of a mere "dislike" of the out-party.

Why might negative identities emerge in the first place, and, more importantly, why would they apply so well in Brazil? Whilst there is a growing literature on the concept of negative partisanship, the focus is mostly on its behavioural consequences rather than potential causes \citep[e.g.][]{Mayer2017, Ridge2020}.\footnote{Though see \citet{Medeiros2014}, \citet{Abramowitz2018}, and \citet{Anderson2021}} Further, with the notable exception of \citet{Bankert2021}, extant literature does not embed the concept of negative partisanship within a framework of social identities. In the following sub-section, I attempt to translate the psychological mechanism proposed by \citet{Zhong2008} to the realm of politics, drawing on the case of Brazil for further theoretical and empirical leverage.


\subsubsection{Towards a Theory of Negative Political Identities: Antipetismo and Antibolsonarismo in Brazil}

In the low-partisan context of Brazilian politics, scholars have long emphasised the relevance of \textit{antipetismo}, a strong rejection of the centre-left PT, in structuring voters' behaviour.\footnote{Note, however, that a positive or negative identity around the PT is conceptually different from evaluations of the PT's main historical leader, former president Lula da Silva. Feelings towards Lula are closer to retrospective evaluations based on economic performance rather than a sense of identification \citep{Samuels2014e}} As \citet{Samuels2018} argue, both positive and negative party attachments in Brazil have long revolved around the PT, as the party's electoral success and deliberate efforts to cultivate a clear brand made it a clear and salient party to either like or dislike. In contrast, the largely non-programmatic alternatives to the PT did not particularly attempt to develop a widespread partisan base \citep{Samuels2014}. This meant that non-supporters of the PT lacked any clear party to belong to and thus could not satisfy their need for in-group belonging. The high salience of their out-party, in turn, fostered a \textit{need for distinctiveness}, the bases of negative identity formation. Indeed, \textit{antipetismo} is not simply a rational negative evaluation of the PT: it has been shown to act as a source for perceptual bias and motivated reasoning \citep{Samuels2018}, and, though the PT is the standard-bearer of the Brazilian left, not to be primarily grounded in ideological beliefs \citep{Ribeiro2016b, Samuels2018}.\footnote{Though see \citet{AlmeidaResende2021}'s argument that antipetismo derives from diverging opinions on the military dictatorship.}


If \textit{antipetismo} is a prevalent negative identity, and if negative identities lead to affective polarisation, this hints at why Hypothesis 3 might apply so well in Brazil. However, this does not explain why PT sympathisers (or, more broadly, left-leaning voters) might dislike "the other side". I argue that this was due to a lack of a clear out-group for PT sympathisers or left-leaning Brazilians, since no other mainstream party cultivated a partisan base to stand in contrast to that of the PT. The notion of a clear and recent \textit{bolsonarista} identity, however, is far more concrete \citep{Renno2020}, laying the grounds for a negative \textit{antibolsonarista} social identity. Following \citet{Samuels2018}'s argument, positive and negative identities may emerge "symbiotically", with the prevalence of the former informing the latter. 


An anti-Bolsonaro identity, however, is not dependent on prior attachment to the PT. Bolsonaro's extreme policies and rash populist rhetoric can foster a need for distinctiveness even amongst voters who did not particularly like the PT or the political left (and thus lack any clear in-group). \citet{Bischof2019}, for instance, argue that far-right parties can motivate individuals to signal their disapproval for their extreme policies and discourse, fostering a need for differentiation. Similarly, Gidron et al.\ (2019) show that radical-right parties in Western Europe tend to be more disliked than their ideological extremism would predict. We can couple this policy extremism with Bolsonaro's blatantly hostile and populist rhetoric, which is also theorised to evoke strong negative feelings amongst voters (Mudde \& Kaltwasser 2018). Indeed, Meléndez and Kaltwasser (2021) have recently shown that the Populist Radical-Right party family has the highest number of negative identifiers in Western Europe.

The theoretical underpinnings of Hypothesis 3 should be much clearer now. Contextual political factors - such as lack of efforts on the part of elites to develop partisan identification, non-programmatic political competition, extreme policies and divisive rhetoric - can make in-group belonging less likely for a significant portion of voters, whilst at the same time fostering a need for these individuals to distance themselves from relevant political actors. Through a need for distinctiveness, Brazilians "negatively identify" with the party/leader that symbolises the "other side" of politics, which is theorised to have strong effects on out-group hostility. 


This line of explanation should go well beyond Brazil. Negative partisanship is particularly important for understanding political attitudes in Eastern Europe \citep{Rose1998} and several Latin American countries \citep{Haime2022}, contexts in which positive identification with parties is low and political competition is often dichotomised. Further, the rise of negative partisanship in Western Europe \citep{Melendez2021} and the United States \citep{Abramowitz2016} suggests negative partisanship can exert independent effects on political behaviour even in more established, high-partisan polities. Therefore, rather than acting as a unique example, Brazil is one of many potential cases where affective polarisation may be better understood through the lenses of negative partisanship rather than strong in-group attachments or ideological disagreements.

\section{Analyses}

Testing the mechanism that links negative political identities and affective polarisation presents a significant empirical challenge. Firstly, we need a direct measure of negative identities, which goes beyond affective ratings of parties or politicians that might simply capture instrumental evaluations. \citet{Bankert2021})'s study aside, there is no such measure in any existing dataset, and works on negative partisanship have either used like/dislike scales or question-items indicating which party a respondent would never vote for. Since it would be pure tautology to show that "never voting for a party" is associated with negative feelings towards that party, we also need to operationalise affective polarisation as hostility towards other citizens. Affective ratings of voters or other political groups, however, are hard to come by, and literature on affective polarisation has typically relied on party affective ratings. A proper test of Hypothesis 3, thus, requires a more fine-grained operationalisation of both negative identities and out-group hostility than the ones that are commonly found in existing datasets.

To remedy these issues, I make use of two data sources: the Brazilian Electoral Study (BES) and survey data I collected through an online survey in April and May 2020. This analytic strategy can leverage the high quality of the BES samples and the fine-grained measures provided by my survey data. By "triangulating" the empirical results, findings can be supported by both external and internal validity.

\subsection{Data}

\subsubsection{Brazilian Electoral Study (BES)}

The Brazilian Electoral Study (BES) is part of the Comparative Study of Electoral Systems (CSES) database and collects measures of political and social attitudes amongst a nationally representative sample of voting-age Brazilians in the weeks following national elections. Though these data have been collected since 2002, the lack of comparability on certain question-items means that model results are restricted to the last two BES waves, encompassing the 2014 and the 2018 elections. The final analytic sample consisted of 2,870 respondents.

\subsubsection{Online Survey}

The online questionnaire was circulated throughout April and May 2020, reaching a total of 1,728 Brazilians aged 18 or above. Participants were asked for their informed consent before the beginning of the questionnaire.\footnote{Please see Supplementary Material for full wording. The procedure followed the guidelines of the Amsterdam Institute for Social Science Research (AISSR).} To encourage participation, respondents were given the opportunity to take part in a raffle awarding two gift-cards worth 50 EUR each.\footnote{Funds were provided by the Dutch Research Council (016.Veni.195.159).} Respondents came from two main sources: personal networks and the online forum \textit{reddit}. My primary mode of distribution through personal networks was by sharing the survey in \textit{WhatsApp} groups, specifically targeting groups that are not related to politics and encompass a diverse demographic profile. \textit{WhatsApp} groups are considerably popular in Brazil, especially amongst lower socio-economic classes \citep{Spyer2017Social}, and are characterised by a culture of open political discussion amongst participants \citep{Machado2019}. This facilitated the sharing of the online questionnaire on this platform, and  I estimate that around 375 respondents were reached via \textit{WhatsApp}. Engagement with the questionnaire was also significant on \textit{reddit}, with around 1,353 Brazilian \textit{redditors} taking part in the survey over the course of a week. 

Table \ref{tab:surveybes} in the Appendix shows how my sample compares to the BES 2018 sample on key demographics. In short, the online survey respondents were more male, white, of higher income and educational levels, and younger. The biggest source of bias is, by far, education - while only 28\% of BES 2018 respondents had some level of tertiary education, this was true for 90\% of survey respondents.  The sample is also skewed in terms of 2018 vote choice, with only 23\% (\textit{n} = 289) of reported valid votes going towards Jair Bolsonaro (in contrast to the actual 55\% vote share at the election). 

\textbf{Addressing Sample Bias}

 To account for some sources of unrepresentativeness, I apply weights based on gender, race, education, income, region of residence, and self-reported political interest. I use the BES 2018 rather than national census data as a proxy for the true population values in order to weigh the sample by political interest, which may act as a proxy for political sophistication, a variable found to moderate the effects of political attitudes in Brazil \citep{Nicolau2014} \footnote{A potential issue with this approach is that the BES samples only city-dwelling Brazilians, which compromise around 85\% of the population \citep{ibge_2016}. As a robustness check, I run the main model using weights based on the 2010 Brazilian Census (Table \ref{tab::survey.census}). Results are not substantially different.}. The high skewness of certain weighting variables (in particular, education), however, means that respondents from underrepresented categories might receive extremely high weighting scores, exerting undue influence on empirical results. To remedy this issue, I apply lower and upper constraints on the survey weights, such that no respondent has a weight lower than 0.3 or higher than 3.\footnote{In practice, a weight of 3 means the respondent would count 3 times as much as their original value. Alternative upper and lower bounds did not produce substantively different results (see Table \ref{tab::survey.alt.weights})}

This does mean that the weighting procedure cannot satisfactorily account for sample bias introduced by the high baseline levels of education in my sample. I address this issue by interacting education with all independent variables inserted into the following BES model (i.e.\ ideological distance, issue constraint, social sorting and partisanship strength), and find no statistically significant effects. This indicates that, at least when other variables and demographics are controlled for, highly educated individuals do not behave any differently when it comes to the hypothesised relationships. A second consideration on sample bias is that the survey respondents do show significant variation in their self-reported levels of political interest. Political interest should capture much of the biases introduced by high levels of education, and the variation in responses allows weights to reasonable account for over-representation of highly educated respondents. In sum, though unrepresentative of the Brazilian population, the survey data should allow for relatively robust tests of the mechanisms under analysis.

\subsection{Operationalisation}

\subsubsection{Dependent Variable}


\noindent For the BES data I operationalise affective polarisation as the reverse-coded affective rating (ranging from 0 to 10) respondents attributed to the party they did not vote for in the second round of presidential elections.\footnote{See Table \ref{tab::first.round.results} for first-round only results.} Second-round voting captures the most relevant lines of political competition in Brazil, pitting the centre-left PT against right-wing and centre-right competitors since 1989 \citep{Mello2018}.


As previously alluded to, feelings towards parties may capture dislike towards party elites rather than voters, a pertinent issue in Brazil where parties are generally distrusted by the electorate. Through the online survey I captured affective ratings (using the same 0-10 scale) towards parties, partisans and voters. This allows both a proper test of Hypothesis 3 (which links negative out-party identification with out-voter dislike), as well as a more fine-grained measure of affective polarisation. In the following analyses I use out-voter dislike as the dependent variable so as to separate feelings towards elites from those directed at citizens, which can alleviate endogeneity problems in the proposed relationship (i.e.\ negative identification and out-group dislike).\footnote{See Table \ref{tab::outpartisan.dislike} for a model with out-partisan dislike as dependent variable.}

\subsubsection{Independent Variables}

\noindent \textbf{Measures of Positive and Negative Identities}

In the BES data I measure \textit{partisanship} (positive political identity) through a 3-item question ranging from "low" to "strong". This results in a categorical variable, with nonpartisans serving as the baseline category. No measures of negative identification were present, and thus Hypothesis 3 cannot be tested with BES data.

In the online survey I use a more fine-grained measure of partisan identities by employing the Party Identity Scale (PID) developed by \citet{Greene2002} and used by and \citet{Bankert2017}. This scale captures a sense of belonging to an in-group, the salience of such identification, and the effects of lowered group status. Respondents were asked about their levels of positive identification with the party/candidate they voted for in the second round of the 2018 presidential election.

To measure \textit{negative identification} (NID) I reverse the PID scale items in order to capture a sense of differentiation from the relevant out-group, and whether this informs a respondent's self-concept. This "reversal" from the PID scale serves two other purposes. Firstly, it makes the measures directly comparable and thus allows for a robust test of their independent effects (see Hypothesis 3). Secondly, this direct comparability means that the tried-and-tested PID scale can serve as an "anchor": if NID can also be reliably measured amongst the same respondents, this can add robustness to its measurement properties and alleviate sample bias concerns. Accordingly, NID items were asked about the party/candidate the respondent did not vote for.

Table \ref{nid-pid} presents the exact wording of the items used to measure both positive and negative identities, with all items ranging from 1 (strongly disagree) to 5 (strongly agree). In the bottom row of the table we can find the Cronbach's alpha, which tests whether these items can be combined into a reliable scale. Both the positive and negative identity scales returned scalability scores above conventional 0.6 cut-off points, with NID even presenting a slightly higher coefficient than the tried-and-tested PID. This suggests that negative political identities can indeed be reliably measured through survey items, much like their positive counterpart. However, scalability analyses do not tell us whether negative and political identities form independent constructs. Critics could argue that simply measuring a level of positive identification would, to a large extent, also capture the strength of one's negative identity.


\FloatBarrier
\begin{table}[!h]
\caption{Items measuring positive and negative political identities}
\label{nid-pid}
\begin{tabularx}{\textwidth}{XX}
\toprule
\textbf{Positive Identity Scale (PID)} & \textbf{Negative Identity Scale (NID)} \\ \midrule
\textbf{1.} When people criticise the PT (Bolsonaro), it feels like a personal insult. & \textbf{1.} I feel good when people criticise Bolsonaro (PT). \\ \addlinespace[6pt]
\textbf{2.} If I know someone voted for the PT (Bolsonaro), I sympathise more with this person & \textbf{2.} If I know someone dislikes Bolsonaro (PT), I sympathise more with this person. \\ \addlinespace[6pt]
\textbf{3.} I have a lot in common with people who voted for the PT. (Bolsonaro) & \textbf{3.} People who voted for Bolsonaro (PT) are very different from me. \\ \addlinespace[6pt]
\textbf{4.} I would describe myself as petista (bolsonarista). & \textbf{4.} I would describe myself as anti-Bolsonaro  (-PT). \\ \addlinespace[6pt]
\midrule
Cronbach’s $\alpha$ = 0.76 & Cronbach’s $\alpha$  = 0.78 \\ \bottomrule
\end{tabularx}
\end{table}
\FloatBarrier

To address these concerns and to establish the empirical independence of negative identities, I proceeded with an exploratory factor analysis of all identity question-items (i.e.\ the four PID \& NID items). In the first step, the \textit{eigen} decomposition procedure suggested the existence of 2 separate factors that account for the variation in the eight items. All NID items loaded strongly on the same dimension and very weakly in the second factor (See Tables \ref{tab::loading.eight} and \ref{tab::loading.six} in Appendix), further suggesting that the negative identity scale is internally cohesive and captures an independent latent trait.

Conversely, the second and third PID items in Table \ref{nid-pid} had slightly stronger factor loadings on the "negative" dimension and had generally weaker loadings altogether, suggesting a poor fit with the proposed factors. This eight-item, two-dimensional model overperforms a one-dimensional model through a confirmatory factor analysis (see Table \ref{proper-cfa}) but does not meet conventional measures of model fit. Removing items 2 and 3 from the PID scale, however, returns a two-factor model with both RMSEA and RMSR below 0.08, and Tucker Lewis and Comparative Fit Indices above 0.95 (see Table \ref{tab:cfa}).

\begin{table}[ht]
\centering
\caption{Confirmatory Factor Analysis}
\label{proper-cfa}
\begin{tabularx}{\textwidth}{Xrrrrr}
  \hline
 & $\chi^{2}$ & df & CFI & RMSEA & TLI  \\ 
  \hline
One-Factor (8 items) & 902.63 & 20.00 & 0.72 & 0.19 & 0.61  \\ 
  Two-Factor (8 items) & 437.18 & 19.00 & 0.87 & 0.14 & 0.81  \\ 
   \hline
\end{tabularx}
\end{table}

For theoretical reasons I employ the full PID and NID scales in the main models. However, inconsistencies in the PID items may be adding random noise to the scale, potentially masking the impact of positive identities on affective polarisation. As a robustness check, I run alternative models where only the fourth item in both scales is used (i.e. "I would describe myself as (anti)..."). I return to these results when discussing the model findings.


\noindent\textit{Separating negative evaluations from negative identities}

In order to isolate the independent effect of negative identification from instrumental evaluations in the online survey models, I control for \textit{out-party affective ratings}. In short, it means that, even when accounting for how much a respondent simply "dislikes" their out-party or candidate, negatively identifying with it should still return a strong effect on out-voter dislike. Further, this effect should be stronger in size than the effects of positive identification. This strategy places a particularly "hard" control on the negative identity scale, which should provide for more robust results in testing Hypothesis 3.

\noindent \textbf{Other Independent Variables}

Hypotheses 1a and 1b require a measure of respondents' ideological beliefs. The traditional left-right scale, however, is "notoriously noisy" in Brazil's non-programmatic context (Samuels and Zucco 2018, p.\ 40), and has been shown to be highly endogenous to (especially presidential) affect. I thus make use of four question-items in both the BES and online survey data that capture respondents' stances on cultural and economic liberalism axes of political competiton, which have also been broadly reflected in the agendas associated with the PT and its right-wing competitors \citep{Ribeiro2011}. All questions share a 5-point disagree/agree scale, which have been recoded so that right-wing/conservative attitudes indicate higher values (See Supplementary Material for full wording).


 I measure \textit{ideological distance} as the absolute value of the difference in attitude scores in the 5-point scale between the respondent's own position and the mean position of their out-party, which is itself calculated as the mean position of that party's voters. I then sum the ideological distance scores across all four questions. In operationalising \textit{party-issue constraint}, I first calculated the fraction of issue positions that are on either the left or right-wing side of the ideological divide. Scores below the overall mean (calculated across all respondents) are on the left and those above it, on the right. I then subtracted the fraction of right-wing positions from the fraction of left-wing positions (for PT voters), and vice-versa (for PSDB/PSL voters). For example, a value of 1 would mean that a PT voter held only left-wing views, whereas a value of -1 would indicate an ideologically left-wing respondent voted for the right-wing partisan option.\footnote{This strategy is inspired by \citet{Mason2018a}}

\textit{Social sorting} reflects how "sorted" into their own partisan a camp a respondent is in terms of social demographics (sex, race, income, education, religion and region of residence). For each of these categories I calculate the proportion of respondents of the same demographic group as the respondent who voted for the respondent's party. As an example, 70\% of Evangelicals in the BES 2018 sample voted for Jair Bolsonaro, meaning that an Evangelical Bolsonaro voter would receive a score of 0.7 on a "religious sorting" variable. I repeat this procedure for the other six social demographic dimensions and calculate a mean social sorting score.

\noindent \textbf{Control Variables}

I control for age, vote choice ("PT Vote" dummy), political interest (ranging from low to high self-declared interest in politics) and survey-year (with 2014 as baseline). I do not control for socio-demographic variables that are used in the calculation of social sorting. However, I run alternative models where these are included, e.g. Tables \ref{tab::bes.model.ses} and \ref{tab::survey.model.ses} in the Appendix.


\subsection{Results}

Though inconsistency in question-items restricts inferential analyses to 2014 and 2018, we can leverage past BES waves for some descriptive data. Figure \ref{affpol} shows how in- and out-party ratings have changed since 2002 in Brazil. As a frame of reference, I include the same measures for the United States in 2016, a context recognised as being deeply polarised, using data from the Module 5 of the CSES. After remaining mostly constant between 2002 and 2014, out-party ratings plummeted in 2018 whilst in-party ratings saw no significant changes, serving as further circumstantial evidence that hating "the other" is only weakly related to how much Brazilians like their own side. It is noteworthy that even this imperfect party-based measure still manages to capture the significant rise in out-group hostility at the 2018 elections, with Brazilians disliking their out-party significantly more than Americans did in 2016. 

\begin{figure}[!h]
    \centering
    \caption{Affective Ratings of In- and Out-Party in Brazil, 2002-2018}
    \includegraphics[scale=0.25]{affpol.png}
    
    \label{affpol}
    \begin{minipage}{0.9\textwidth} % choose width suitably
{\footnotesize \textit{Note:} Affective ratings on 0 (dislike) to 10 (like) scale. Brazil data from BES 02-18, US data from CSES Module V. In- and out-party defined based on 2nd round presidential vote choice. Sample weights applied. Dotted lines represent 95\% confidence intervals\par}
\end{minipage}
\end{figure}
\FloatBarrier

Figure \ref{outcome} displays the affective ratings assigned by survey respondents to their out-party (or out-candidate, for PT voters), out-partisans and out-voters. Note that for these results the affective scale is in its original form, with higher values indicating higher affect. In line with \citet{Druckman2019a} and \citet{Kingzette2021}, respondents clearly differentiated between voters, partisans and parties, with out-voters receiving higher affective scores. Additionally, PT voters consistently return lower affective evaluations of their political out-group, regardless of self-reported levels of political interest. Out-party dislike, the traditional measure of affective polarisation in extant literature, is correlated at only 0.56 with out-partisan dislike, and even lower at 0.45 with out-voter dislike. In other words, inter-citizen hostility is only moderately captured by affective ratings of political elites.

\begin{figure}[!h]
    \centering
    \caption{Online Survey - Affective Rating of Political Out-Groups}
    \includegraphics[scale=0.25]{outcome.png}
    
    \label{outcome}
    \begin{minipage}{0.9\textwidth} % choose width suitably
{\footnotesize \textit{Note:} Affective ratings on 0 (dislike) to 10 (like) scale. Ratings of Jair Bolsonaro and his supporters were taken, respectively, as "Out-Party" and "Out-Partisan" measures for PT voters. Error bars indicate 95\% confidence intervals.\par}
\end{minipage}
\end{figure}
\FloatBarrier

I provide more descriptive findings related to key variables in the Appendix. More importantly, 53\% of Bolsonaro voters agreed or heavily agreed that they would describe themselves as "anti-PT", and around 19\% described themselves as \textit{bolsonaristas}. For PT voters, 88\% described themselves as "anti-Bolsonaro", but only 8\% as \textit{petistas}. In sum, negative identities were much more prevalent than positive ones, especially amongst PT voters. These findings remained the same if using the entire PID and NID scales (i.e.\ summing the individual items and taking the overall mean for each scale), and across levels of self-reported political interest. 


\subsubsection{Model Results}

\noindent Figure \ref{both.models} displays coefficient plots of OLS models for the BES and online survey data. Control variables are not displayed (see Tables \ref{tab::bes.model} and \ref{tab::alt.survey.model} in Appendix for full regression table). For the BES model the dependent variable is the reverse coded affective rating attributed to the respondent's out-party on a 0-10 scale (i.e.\ party they did not vote for in the second round of the presidential election), whilst in the online survey model I use affective ratings of out-voters. All numerical independent variables (i.e.\ ideological distance, issue constraint, and social sorting) are standardised into z-scores, such that their coefficients should be interpreted as the predicted effect of an increase of one standard deviation on the 0-10 affective scale. Sample weights provided by the BES dataset were applied, while weights based on the BES population data were used for the survey model. Error bars indicate a 95\% confidence interval calculated from robust standard errors.


\begin{figure}[!h]
    %\centering
    \caption{OLS Model Results}
    %\noindent\includegraphics[width=1\textwidth]{models_rewrite.png}
    \includegraphics[width=1\textwidth, keepaspectratio]{models_rewrite.png}
    \label{both.models}
    \begin{minipage}{1\textwidth} % choose width suitably
{\footnotesize \textit{Note:} BES: \textit{N} = 2,870. DV: Out-Party Dislike. Online Survey \textit{N} = 865. DV: Out-Voter Dislike. 95\% confidence intervals calculated from robust standard errors. Sample weights applied. Control variables not shown. See Appendix for full regression tables.\par}
\end{minipage}
\end{figure}
\FloatBarrier


Hypothesis 1a posited that those ideologically distant from "the other side" should display higher levels of affective polarisation. In the BES model this association is statistically significant (\textit{$\beta$} = 0.20, \textit{p} = 0.000), but in the opposite direction and without reaching statistical significance in the survey model (\textit{$\beta$} = -0.12, \textit{p} = 0.36). Whilst these results are inconclusive, even in the BES model the effect of ideological distance is substantively small. Varying ideological distance across its interquartile range (i.e. 25th to 75th percentile) whilst holding every other variable at their mean only increases the predicted value of out-party dislike by 0.3 points in the 11-point affective scale, or 0.10 standard deviations. Further, the effects of issue constraint (Hypothesis 1b) in both models is minimal and statistically insignificant. Put together, these findings highlight the weak explanatory power of ideology-based mechanisms in explaining affective polarisation in Brazil. To the extent that ideology does drive out-group hostility, this seems to happen not via respondents' alignment with their own "side", but rather through being distant from "the other". Indeed, this is line with the general weakness of in-party attachments and the weak association between ideology and party support in Brazil.

Hypothesis 2a predicted that a strong sense of identification with one's in-party should predict higher levels of out-group hostility. Initial results from both models do not find evidence for this hypothesis, which was tested via a partisanship strength variable (BES) and the Partisan Identity Scale (Online Survey). As previously mentioned, however, the full PID scale contains two items with relatively poor factor loadings in their theorised dimension, which also load somewhat strongly in the NID dimension. This may obfuscate the independent effects of positive identification. To remedy this issue I ran an alternative model (Table \ref{tab::alt.survey.model} in Appendix) using only the fourth items from the NID and PID scales (i.e. "I would describe myself as (anti)..."). These items had strong factor loadings in their respective dimensions, have directly comparable wording, and are only weakly correlated (Pearson's \textit{r} = 0.15). In this model, positive identification returns a statistically significant association with out-voter dislike (\textit{$\beta$} = 0.24, \textit{p} = 0.000). In line with Hypothesis 2a, this alternative model suggest that positive political identities do play a role in fostering affective polarisation in Brazil. 

As per Hypothesis 2b, socially sorted individuals should display higher levels of affective polarisation due to overlapping social identities. This is indeed the case in the BES model (\textit{$\beta$} = 0.119, \textit{p} = 0.03), though in the survey model the coefficient is substantively large but not statistically significant (\textit{$\beta$} = 0.59, \textit{p} = 0.09). This estimate, however, is rather uncertain as evidenced by its wide confidence interval. A possible explanation for this lies in the weighting procedure applied to the survey model, with weights being calculated by the same demographic variables used to calculate a final measure of social sorting. Results from the BES model provide a more robust test of this particular variable, and the significant effect of social sorting is in line with the increased demographic polarisation found by \citet{Layton2021}.\footnote{However, I find no evidence that Evangelical individuals are more affectively polarised. See Table \ref{tab::bes.evangelical}}


The key independent variable in the main survey model, negative political identity, returns a strong and statistically significant association with out-voter dislike. A one standard deviation increase in negative identification increases out-voter dislike by 0.86 on the 11-point dislike scale (\textit{p} = 0.000). Across its interquartile range, negative identification increases out-voter dislike by 1.29 points, almost equal to a full standard deviation on the outcome variable (\textit{SD} = 1.32) It is noteworthy that such strong and robust effect is found even with the inclusion of out-party dislike in the model, which itself returns a significant and substantive result (\textit{$\beta$} = 0.57, \textit{p} = 0.000). A valid counter-argument here is that this result is tautological, as the negative identity scale directly mentions the group being evaluated as the dependent variable. However, in a model foreshadowed above where only the single "I would describe myself as anti [out-party]" item is used, this strong effect remains. This item makes no mention of out-voters and directly taps into a sense of identification, arguably providing a more robust test of Hypothesis 3. This result suggests that negatively identifying with the out-party/leader increases out-voter dislike even when accounting for an instrumental dislike of one's out-party/leader. This also further confirms the differentiation between negative evaluations and negative identities: people do not "negatively identify" with everything they dislike \citep{Bankert2021}, and there is an independent and sizeable effect of having such negative identities. 


Hypothesis 3 was specifically about whether the effect of negative identities on affective polarisation is stronger than that of mere positive identification. While this is obviously the case in the main survey model with the "noisy" PID scale, I further analyse the model that uses only the single-item PID and NID measures. In this model both variables were statistically and substantively significant in predicting affective polarisation. Negative identification still returned a stronger effect (\textit{$\beta$} = 0.78, \textit{p} = 0.000) than positive identification (\textit{$\beta$} = 0.27, \textit{p} = 0.01), which was confirmed by a robust F-test for the difference in coefficients between these two variables. The results confirm that negative identification has a statistically significant stronger effect size on out-voter dislike, in line with Hypothesis 3 (\textit{F} = 8.73, \textit{p} = 0.003).


\subsubsection{The Explanatory Power of Negative Identities}

A central argument in this paper is that "traditional" explanations for affective polarisation are unlikely to properly account for the phenomenon in Brazil. While these mechanisms could work at the individual-level, I expected them to hold little explanatory power. Formally, this could be analysed by gauging the variance of the dependent variable that is explained by the model predictors. In the table below I compare the adjusted-\textit{$R^2$} (which accounts for variance-inflation as a result of new variables being added across different models) of the BES model and different iterations of the Online Survey model. 

The full BES model, which tests hypotheses related to ideology and (positive) social identities, returns an adjusted-\textit{$R^2$} of only 0.08, meaning that only 8\% of the variation in affective polarisation can be explained by the predictors (accounting for the number of predictors inserted into the model). Put simply, the BES does very poorly in accounting for affective polarisation in Brazil.

\begin{table}[!h]
\centering
\caption{Explained variance of survey OLS models}
\label{rsquared_bes_survey}
\begin{tabular}{@{}lllllll@{}}
\toprule
               & \begin{tabular}[c]{@{}l@{}}BES \\ Full Model\end{tabular} & \begin{tabular}[c]{@{}l@{}}Survey \\ Base Model  \end{tabular} & \begin{tabular}[c]{@{}l@{}}Base Model\\  + PID\end{tabular} & \begin{tabular}[c]{@{}l@{}}Base Model \\ + NID\end{tabular} & \begin{tabular}[c]{@{}l@{}}Base Model \\ + PID + NID\end{tabular} & 
               \begin{tabular}[c]{@{}l@{}}Survey \\ Full Model \end{tabular}\\ \midrule
Adj-$R^2$ & 0.08        & 0.13       & 0.21                                                        & 0.40                                                        & 0.40                                                        & 0.42     \\ \bottomrule
\end{tabular}
\end{table}

The \textit{survey base model} "mirrors" the BES model in containing ideological distance, issue constraint and social sorting, variables that were operationalised in the same way across these models. The 0.13 adjusted-\textit{$R^2$} indicates that, even without partisanship, this iteration outperforms the BES model. This difference may lie on different operationalisations of the dependent variable (out-party for BES, out-voter for Online Survey) or sample bias, and thus this model primarily serves as the baseline for other iterations. Adding the PID measure to the baseline model increases the adjusted-\textit{$R^2$} to 0.21. More importantly, however, is that adding negative identification to the base model (i.e.\ without PID) results in a much higher adjusted-\textit{$R^2$} of 0.40. Once PID is included in this model, there is no change in the adjusted-\textit{$R^2$}. Finally, the full model adds the \textit{out-party dislike} variable, which served as a hard constraint on negative identification, resulting in the final adjusted-\textit{$R^2$} of 0.42.

%\footnote{As a further test on the explanatory power of negative identification, I conducted a partial-\textit{$R^2$} analysis of the main survey model. This analysis returns the explained variance of each single predictor on the outcome variable, and negative identification returns by far the highest value at 16\%}

In sum, negative identification has by far the strongest explanatory value in predicting affective polarisation in Brazil. Given the weak explanatory power of other independent variables, these results strongly suggest that negative identities are, indeed, a much better explanation for affective polarisation in Brazil than those following from mainstream hypotheses.


\section{Conclusion}

What explains affective polarisation in Brazil? The findings presented here suggest that explanations widely applied to the contexts of the United States and Western Europe cannot satisfactorily account for why Brazilians of different side of politics feel hostile towards each other. Ideological distance, alignment between ideology and party of choice, and social divisions are only inconsistently associated with affective polarisation, providing very little explanatory power. Similarly, Brazilians do not seem to like or identify with their own "side" to any significant degree. The evidence presented here tentatively points towards a still overlooked and underdeveloped concept in political science: negative political identities. A sense of negative identification with one's out-party or leader is significantly and substantively correlated with high levels of dislike towards out-voters. Whilst affective polarisation is often framed as a battle between "us" versus "them", Brazilians seem to dislike "them" without having or particularly liking any clearly defined "us".

The effects of these negative identities are not restricted to a mere dislike of the out-group. Past research has shown that negative identities can hamper cross-party cooperation \citep{Bankert2021} and satisfaction with democracy when the opposition is in power \citep{Spoon2019a}, spelling a worrying future for the quality and stability of Brazilian democracy. On the other hand, positive outcomes might emerge as corollary of this increase and strengthening of negative political identities. Disliking the other side can act as an important motivation for political participation \citep{Caruana2015}. The mass protests of recent years indicate politics is increasingly salient to Brazilians, who had previously shown low and decreasing levels of engagement with political activities \citep{Borba2018}. In addition, out-party cues can be just as strong as in-party cues in influencing individuals' policy views \citep{Samuels2018}, such that negative identities can mirror partisan attachments \citep{Levendusky2010} in inducing greater constraint in the ideologically inconsistent Brazilian electorate. 


The theoretical and empirical findings of this paper go well beyond the particular case of Brazil. In an era of weakening partisan ties \citep{Dalton2002}, negative partisanship is an increasingly relevant factor determining political behaviour in contexts such as the US \citep{Abramowitz2016}, Canada \citep{Caruana2015}, and across Anglo \citep{Medeiros2014} and European \citep{Mayer2017} democracies. This literature, however, still suffers from the lack of an integrated theoretical framework and robust conceptualisation. The theoretical discussions and empirical measures of negative identities proposed in this paper can thus be of guidance for future research. Much like its positive counterpart, negative partisanship can also be conceptualised and measured as a type of social identity, exerting strong independent effects on political attitudes. Future studies could explore the observable implications of this conceptualisation, namely information-seeking behaviour, motivated reasoning, and stability of identification. Further, the case of Brazil suggests that factors such as weak party system institutionalisation, non-programmatic and dichotomised competition, and low levels of political trust may foster the formation of negative identities. Future studies should thus provide a systematic and empirical examination of these potential explanations, as well as explore broader consequences of political identities in a comparative framework.


There are, however, important limitations that warrant caution in understanding the determinants of affective polarisation in Brazil. The measurement approach taken to assess the effects of ideology-based explanations infers both distance and alignment from aggregate measures, and does not directly expose individuals to different views held by their fellow citizens. Further studies could achieve this through an experimental design. Similarly, measures of social sorting captures objective social demographics rather than an individual's subjective sense of identification with his or her social category \citep[see][]{Mason2018}, which future research should also address.  Thirdly, though several measures were taken to account for the less-than-ideal survey sample, we cannot fully discard that findings might be driven by the skewness of the sample towards individuals of higher socio-economic status. Though robust to several different specifications and a hard set of controls, the effects of negative identities on out-group hostility can be better assessed by, for instance, priming subjects' need for distinctiveness through an experiment, with a view to both confirming the mechanism and causally testing its effects. Lastly, future research can also study the effects of the media environment on affective polarisation, an angle not explored here.


In spite of these shortcomings, this paper meaningfully inserts the case of Brazil in the broader literature on affective polarisation, highlighting the need to study the concept in political contexts that go beyond those that tend to attract the bulk of scholarly interest. Traditional explanations might tell us little about the roots of affective polarisation beyond the United States and Western Europe. From Brazil to Poland, from Kenya to India, political divides are becoming increasingly hostile \citep{Carothers2019}. It is therefore imperative that political scientists continue developing a comparative approach in understanding what turns politics into a nasty game between enemies.

\newpage

\section*{Acknowledgement}

The publication of this article was funded by the Mannheim Centre for European Social Research (MZES).

\clearpage


\bibliographystyle{apsr}
\bibliography{references}


\clearpage

\section*{Appendix} % * so no numbering

\setcounter{table}{0}
\setcounter{figure}{0}
\renewcommand{\thetable}{A\arabic{table}}
\renewcommand{\thefigure}{A\arabic{figure}}

\subsection{Supplementary Material}

Online survey data and full questionnaire can be found online at  https://doi.org/10.7910/DVN/MYCJSH.

\subsection{Brazilian Electoral Studies (BES)}

\subsubsection{Descriptive Results}
\begin{figure}[!h]
    \centering
    \caption{Issue Polarisation 2014-2018}
    \includegraphics[scale=0.25]{issuepolarisation.png}
    
    \label{issuepol}


\end{figure}

\begin{figure}[!t]
    \centering
    \caption{Social Sorting 2014-2018}
    \includegraphics[scale=0.2]{socialsorting.png}
    \label{sorting}


\end{figure}


\begin{table}[]
\centering
\caption{Other Independent Variables}
\label{tab:idvarbes}
\begin{tabularx}{\textwidth}{Xss}
\toprule
                       & 2014 & 2018 \\ \midrule
Party-Issue Constraint (mean) & 0.03 & 0.06 \\
\% Weak Partisan       & 0.05 & 0.05 \\
\% Medium Partisan     & 0.2  & 0.16 \\
\% Strong Partisan     & 0.10 & 0.08 \\
\% Partisan            & 0.35 & 0.29 \\ \bottomrule
\end{tabularx}
\end{table}
\clearpage


\subsubsection{Model Results}


\begin{table}[!htbp] \centering 
  \caption{Main BES Model} 
  \label{tab::bes.model} 
\begin{tabular}{@{\extracolsep{5pt}}lD{.}{.}{-3} } 
\\[-1.8ex]\hline 
\hline \\[-1.8ex] 
 & \multicolumn{1}{c}{\textit{Dependent variable:}} \\ 
\cline{2-2} 
\\[-1.8ex] & \multicolumn{1}{c}{Out-Party Dislike} \\ 
\hline \\[-1.8ex] 
 Issue Distance & 0.200^{***} \\ 
  & (0.056) \\ 
  Issue Constraint & 0.045 \\ 
  & (0.056) \\ 
  Social Sorting & 0.119^{*} \\ 
  & (0.056) \\ 
  Partisanship: Weak & 0.042 \\ 
  & (0.251) \\ 
  Partisanship: Medium & 0.166 \\ 
  & (0.143) \\ 
  Partisanship: Strong & 0.288 \\ 
  & (0.204) \\ 
  Political Interest: Medium & -0.354^{*} \\ 
  & (0.140) \\ 
  Political Interest: High & 0.379 \\ 
  & (0.199) \\ 
  Age & -0.003 \\ 
  & (0.004) \\ 
  PT Vote & -0.890^{***} \\ 
  & (0.112) \\ 
  2018 & 1.085^{***} \\ 
  & (0.113) \\ 
  Constant & 7.503^{***} \\ 
  & (0.209) \\ 
 \hline \\[-1.8ex] 
Observations & \multicolumn{1}{c}{2,870} \\ 
R$^{2}$ & \multicolumn{1}{c}{0.088} \\ 
Adjusted R$^{2}$ & \multicolumn{1}{c}{0.084} \\ 
Residual Std. Error & \multicolumn{1}{c}{2.612 (df = 2858)} \\ 
F Statistic & \multicolumn{1}{c}{24.979$^{***}$ (df = 11; 2858)} \\ 
\hline 
\hline \\[-1.8ex] 
\textit{Note:}  & \multicolumn{1}{l}{$^{*}$p$<$0.05; $^{**}$p$<$0.01; $^{***}$p$<$0.001} \\ 
 & \multicolumn{1}{l}{Robust standard errors in parentheses} \\ 
\end{tabular} 
\end{table} 


\begin{longtable}{@{\extracolsep{5pt}}lD{.}{.}{-3} } 
   \caption{BES Model (with SES variables} 
  \label{tab::bes.model.ses} 
\\[-1.8ex]\hline 
\hline \\[-1.8ex] 
 & \multicolumn{1}{c}{\textit{Dependent variable:}} \\ 
\cline{2-2} 
\\[-1.8ex] & \multicolumn{1}{c}{Out-Party Dislike} \\ 
\hline \\[-1.8ex] 
 Issue Distance & 0.193^{***} \\ 
  & (0.056) \\ 
  Issue Constraint & 0.027 \\ 
  & (0.055) \\ 
  Social Sorting & 0.142^{*} \\ 
  & (0.056) \\ 
  Partisanship: Weak & 0.009 \\ 
  & (0.246) \\ 
  Partisanship: Medium & 0.158 \\ 
  & (0.141) \\ 
  Partisanship: Strong & 0.290 \\ 
  & (0.206) \\ 
  Political Interest: Medium & -0.503^{***} \\ 
  & (0.142) \\ 
  Political Interest: High & 0.079 \\ 
  & (0.202) \\ 
  Age & 0.0002 \\ 
  & (0.004) \\ 
  Income: 1-2x min.wage & 0.260 \\ 
  & (0.204) \\ 
  Income: 2-5x min.wage & 0.362 \\ 
  & (0.194) \\ 
  Income: 5x min. wage+ & 0.585^{**} \\ 
  & (0.223) \\ 
  Education: Middle School & 0.147 \\ 
  & (0.194) \\ 
  Education: High School & 0.329 \\ 
  & (0.185) \\ 
  Education: Tertiary+ & 0.624^{**} \\ 
  & (0.200) \\ 
  Region: North & -0.354 \\ 
  & (0.206) \\ 
  Region: Northeast & -0.277 \\ 
  & (0.156) \\ 
  Region: South & -0.183 \\ 
  & (0.149) \\ 
  Region: Central-West & -0.186 \\ 
  & (0.255) \\ 
  Race: Mixed & -0.107 \\ 
  & (0.128) \\ 
  Race: Black & -0.011 \\ 
  & (0.178) \\ 
  Race: Other & 0.197 \\ 
  & (0.291) \\ 
  Religion: Evangelical & 0.034 \\ 
  & (0.131) \\ 
  Religion: Other & 0.589^{**} \\ 
  & (0.197) \\ 
  Religion: No Religion & 0.081 \\ 
  & (0.192) \\ 
  Female & -0.177 \\ 
  & (0.112) \\ 
  PT Vote & -0.749^{***} \\ 
  & (0.118) \\ 
  2018 & 1.115^{***} \\ 
  & (0.116) \\ 
  Constant & 7.045^{***} \\ 
  & (0.354) \\ 
 \hline \\[-1.8ex] 
Observations & \multicolumn{1}{c}{2,870} \\ 
R$^{2}$ & \multicolumn{1}{c}{0.107} \\ 
Adjusted R$^{2}$ & \multicolumn{1}{c}{0.098} \\ 
Residual Std. Error & \multicolumn{1}{c}{2.593 (df = 2841)} \\ 
F Statistic & \multicolumn{1}{c}{12.122$^{***}$ (df = 28; 2841)} \\ 
\hline 
\hline \\[-1.8ex] 
\textit{Note:}  & \multicolumn{1}{l}{$^{*}$p$<$0.05; $^{**}$p$<$0.01; $^{***}$p$<$0.001} \\ 
 & \multicolumn{1}{l}{Robust standard errors in parentheses} \\ 
\end{longtable} 


\FloatBarrier

% Table created by stargazer v.5.2.2 by Marek Hlavac, Harvard University. E-mail: hlavac at fas.harvard.edu
% Date and time: Mon, Mar 14, 2022 - 15:35:19
% Requires LaTeX packages: dcolumn 
\begin{table}[!htbp] \centering 
  \caption{BES Model - First-round results only} 
  \label{tab::first.round.results} 
\begin{tabular}{@{\extracolsep{5pt}}lD{.}{.}{-3} } 
\\[-1.8ex]\hline 
\hline \\[-1.8ex] 
 & \multicolumn{1}{c}{\textit{Dependent variable:}} \\ 
\cline{2-2} 
\\[-1.8ex] & \multicolumn{1}{c}{Out-Party Dislike} \\ 
\hline \\[-1.8ex] 
 Issue Distance & 0.254^{***} \\ 
  & (0.074) \\ 
  Issue Constraint & -0.031 \\ 
  & (0.074) \\ 
  Social Sorting & -0.271^{***} \\ 
  & (0.079) \\ 
  Partisanship: Weak & -0.312 \\ 
  & (0.382) \\ 
  Partisanship: Medium & 0.272 \\ 
  & (0.184) \\ 
  Partisanship: Strong & 0.041 \\ 
  & (0.283) \\ 
  Political Interest: Medium & -0.617^{***} \\ 
  & (0.187) \\ 
  Political Interest: High & 0.296 \\ 
  & (0.302) \\ 
  Age & -0.003 \\ 
  & (0.005) \\ 
  PT Vote & -1.337 \\ 
  & (1.580) \\ 
  2018 & 1.972 \\ 
  & (1.688) \\ 
  Constant & 7.205^{***} \\ 
  & (0.268) \\ 
 \hline \\[-1.8ex] 
Observations & \multicolumn{1}{c}{1,697} \\ 
R$^{2}$ & \multicolumn{1}{c}{0.033} \\ 
Adjusted R$^{2}$ & \multicolumn{1}{c}{0.027} \\ 
Residual Std. Error & \multicolumn{1}{c}{2.573 (df = 1685)} \\ 
F Statistic & \multicolumn{1}{c}{5.268$^{***}$ (df = 11; 1685)} \\ 
\hline 
\hline \\[-1.8ex] 
\textit{Note:}  & \multicolumn{1}{l}{$^{*}$p$<$0.05; $^{**}$p$<$0.01; $^{***}$p$<$0.001} \\ 
 & \multicolumn{1}{l}{Robust standard errors in parentheses} \\ 
\end{tabular} 
\end{table} 

\FloatBarrier


\FloatBarrier


% Table created by stargazer v.5.2.2 by Marek Hlavac, Harvard University. E-mail: hlavac at fas.harvard.edu
% Date and time: Mon, Mar 14, 2022 - 15:48:40
% Requires LaTeX packages: dcolumn 
\begin{table}[!htbp] \centering 
  \caption{BES Model - Difference in In- and Out-Party Ratings} 
  \label{tab::model.diff} 
\begin{tabular}{@{\extracolsep{5pt}}lD{.}{.}{-3} } 
\\[-1.8ex]\hline 
\hline \\[-1.8ex] 
 & \multicolumn{1}{c}{\textit{Dependent variable:}} \\ 
\cline{2-2} 
\\[-1.8ex] & \multicolumn{1}{c}{Difference in Ratings Between In- and Out-Party} \\ 
\hline \\[-1.8ex] 
 Issue Distance & 0.187^{*} \\ 
  & (0.076) \\ 
  Issue Constraint & 0.015 \\ 
  & (0.077) \\ 
  Social Sorting & 0.039 \\ 
  & (0.078) \\ 
  Partisanship: Weak & 1.290^{***} \\ 
  & (0.332) \\ 
  Partisanship: Medium & 2.029^{***} \\ 
  & (0.208) \\ 
  Partisanship: Strong & 3.203^{***} \\ 
  & (0.257) \\ 
  Political Interest: Medium & 0.072 \\ 
  & (0.199) \\ 
  Political Interest: High & 1.087^{***} \\ 
  & (0.282) \\ 
  Age & -0.004 \\ 
  & (0.005) \\ 
  PT Vote & -0.161 \\ 
  & (0.160) \\ 
  2018 & 1.062^{***} \\ 
  & (0.162) \\ 
  Constant & 2.338^{***} \\ 
  & (0.299) \\ 
 \hline \\[-1.8ex] 
Observations & \multicolumn{1}{c}{2,628} \\ 
R$^{2}$ & \multicolumn{1}{c}{0.124} \\ 
Adjusted R$^{2}$ & \multicolumn{1}{c}{0.120} \\ 
Residual Std. Error & \multicolumn{1}{c}{3.503 (df = 2616)} \\ 
F Statistic & \multicolumn{1}{c}{33.689$^{***}$ (df = 11; 2616)} \\ 
\hline 
\hline \\[-1.8ex] 
\textit{Note:}  & \multicolumn{1}{l}{$^{*}$p$<$0.05; $^{**}$p$<$0.01; $^{***}$p$<$0.001} \\ 
 & \multicolumn{1}{l}{Robust standard errors in parentheses} \\ 
\end{tabular} 
\end{table} 


\FloatBarrier

\FloatBarrier
\begin{table}[!htbp] 
\centering 
  \caption{Evangelical Dummy} 
  \label{tab::bes.evangelical} 
\begin{tabular}{@{\extracolsep{5pt}}lD{.}{.}{-3} } 
\\[-1.8ex]\hline 
\hline \\[-1.8ex] 
 & \multicolumn{1}{c}{\textit{Dependent variable:}} \\ 
\cline{2-2} 
\\[-1.8ex] & \multicolumn{1}{c}{Out-Party Dislike} \\ 
\hline \\[-1.8ex] 
 Issue Distance & 0.200^{***} \\ 
  & (0.056) \\ 
  Issue Constraint & 0.044 \\ 
  & (0.056) \\ 
  Social Sorting & 0.121^{*} \\ 
  & (0.056) \\ 
  Partisanship: Weak & 0.042 \\ 
  & (0.251) \\ 
  Partisanship: Medium & 0.167 \\ 
  & (0.143) \\ 
  Partisanship: Strong & 0.293 \\ 
  & (0.204) \\ 
  Political Interest: Medium & -0.357^{*} \\ 
  & (0.140) \\ 
  Political Interest: High & 0.373 \\ 
  & (0.199) \\ 
  Age & -0.003 \\ 
  & (0.004) \\ 
  PT Vote & -0.897^{***} \\ 
  & (0.112) \\ 
  2018 & 1.091^{***} \\ 
  & (0.113) \\ 
  Evangelical & -0.076 \\ 
  &  (0.124) \\ 
  Constant & 7.537^{***} \\ 
  & (0.209) \\ 
 \hline \\[-1.8ex] 
Observations & \multicolumn{1}{c}{2,870} \\ 
R$^{2}$ & \multicolumn{1}{c}{0.088} \\ 
Adjusted R$^{2}$ & \multicolumn{1}{c}{0.084} \\ 
Residual Std. Error & \multicolumn{1}{c}{2.612 (df = 2857)} \\ 
F Statistic & \multicolumn{1}{c}{22.927$^{***}$ (df = 12; 2857)} \\ 
\hline 
\hline \\[-1.8ex] 
\textit{Note:}  & \multicolumn{1}{l}{$^{*}$p$<$0.05; $^{**}$p$<$0.01; $^{***}$p$<$0.001} \\ 
 & \multicolumn{1}{l}{Robust standard errors in parentheses} \\ 
\end{tabular} 
\end{table} 
\FloatBarrier


\subsection{Online Survey}

\subsubsection{Data Collection}

Data collection for the online survey data took place in two separate steps. The first method was akin to snowball sampling, whereby I used my personal networks to circulate the questionnaire in various WhatsApp groups, attempting to focus on groups of political discussion. In this approach, respondents are very unlikely to know me on a personal basis. As pointed out by an anonymous reviewer, however, a significant potential issue with this approach is that it opens up the possibility for respondents to discuss the survey with one another. This would be of particular concern in terms of drawing inferences on findings related to political attitudes, especially given the nature of the variables I focus on (political identification and affective ratings of politicdal groups).

This concern may be relatively remedied by the second approach to data collection, whereby the questionnaire was posted on the online forum \textit{reddit}. I used an anonymous account to post the questionnaire on two \textit{subreddits}, namely \textit{r/brasil} and \textit{r/brasillivre}. Engagement was higher on \textit{r/brasil}, with the post\footnote{See: \url{https://www.reddit.com/r/brasil/comments/g8nljz/me_ajude_a_entender_a_cabe\%C3\%A7a_do_brasileiro_e/}} attracting over 60 comments. Participants were simply informed that they would answer a few questions about their political attitudes and social groups. Given the anonymous nature of \textit{reddit} itself, I argue that it is very unlikely participants from reddit coordinated their efforts. Further, it is worth noting that the vast majority of \textit{redditors} who took part in the survey did not engage with the thread by commenting on it, and thus did not signal their participation to other users.

Whilst there is no formal way of separating respondents between those emanating from WhatsApp groups and reddit, I leveraged the date responses were recorded as proxy. By the time the survey was posted on reddit, new responses (from the prior WhatsApp wave) were dwindling, and a notable peak appears in the distribution on the 27th of April, when the survey was posted on reddit.

\FloatBarrier
\begin{figure}[!h]
    \centering
    \includegraphics[width=\textwidth]{dist_survey.png}
    \caption{Distribution of Survey Responses by Date}
    \label{fig:my_label}
\end{figure}
\FloatBarrier

As such, I estimate the model results using only respondents who, most likely, accessed the survey via reddit and are thus unlikely to have discussed their responses on an anonymous forum. Results from this model can be seen in Table \ref{tab::reddit.model}, and are not substantively different from the full-sample model results.


\subsubsection{Descriptives}


\begin{table}[!h]
\centering
\caption{Characteristics of survey sample compared to BES 2018 sample}
\label{tab:surveybes}
\begin{tabularx}{\textwidth}{Xss}
\toprule
                           & Survey Sample & BES 2018 \\ \midrule
\% Female                  & 0.28          & 0.51     \\
\% White                   & 0.72          & 0.31     \\
\% 5x min.wage+            & 0.44          & 0.12     \\
\% Tertiary Education+     & 0.89          & 0.23     \\
\% High Political Interest & 0.34          & 0.15     \\
Age (mean)                 & 30            & 42       \\ \bottomrule
\end{tabularx}
\end{table}


\begin{table}[ht]
\centering
\caption{Factor Loadings Eight-Item Two-Dimensional Model} 
\begin{tabularx}{\textwidth}{Xss}
\label{tab::loading.eight}

 & ML1 & ML2 \\ 
  \hline
pid.1 & 0.066 & 0.712 \\ 
  pid.2 & 0.533 & 0.513 \\ 
  pid.3 & 0.508 & 0.444 \\ 
  pid.4 & 0.073 & 0.798 \\ 
  nid.1 & 0.697 & 0.048 \\ 
  nid.2 & 0.782 & 0.098 \\ 
  nid.3 & 0.487 & 0.141 \\ 
  nid.4 & 0.718 & 0.083 \\ 
   \hline
   \end{tabularx}


\end{table}

\begin{table}[ht]
\centering
\caption{Factor Loadings Six-Item Two-Dimensional Model} 
\begin{tabularx}{\textwidth}{Xss}
\label{tab::loading.six}

        & ML1 & ML2  \\ 
        \hline
pid.1 & 0.090 & 0.783 \\ 
pid.4 & 0.107 & 0.744 \\ 
nid.1 & 0.713 & 0.038 \\ 
nid.2 & 0.755 & 0.067 \\ 
nid.3 & 0.506 & 0.137 \\ 
nid.4 & 0.749 & 0.064 \\ \bottomrule
\end{tabularx}
\end{table}

\begin{table}[!t]
\centering
\caption{Results of Confirmatory Factor Analyses on the 2-factor models}
\label{tab:cfa}
\begin{tabularx}{\textwidth}{Xss}
\toprule
                      & 8-item 2-factor Model & 6-item 2-factor Model \\ \midrule
RMSR                  & 0.081                 & 0.026                 \\
RMSEA                 & 0.135                 & 0.048                 \\
Tucker-Lews Index     & 0.806                 & 0.978                 \\
Comparative Fit Index & 0.869                 & 0.988                 \\ \bottomrule
\end{tabularx}
\end{table}

% Please add the following required packages to your document preamble:
% \usepackage{booktabs}
\begin{table}[!h]
\centering
\caption{Independent variables in survey sample by vote choice}
\label{tab:svyind}
\begin{tabularx}{\textwidth}{Xss}
\toprule
                       & PT Voters & Bolsonaro Voters \\ \midrule
Party-Issue Constraint & 0.33      & 0.29             \\
PID (mean)             & 2.69      & 2.46             \\
NID (mean)             & 4.21      & 3.26             \\ \bottomrule
\end{tabularx}
\end{table}


\subsubsection{Model Results}


% Table created by stargazer v.5.2.2 by Marek Hlavac, Harvard University. E-mail: hlavac at fas.harvard.edu
% Date and time: Thu, Apr 14, 2022 - 15:06:59
% Requires LaTeX packages: dcolumn 
\begin{table}[!htbp] \centering 
  \caption{Online Survey - Main Model} 
  \label{tab::main.survey.model} 
\begin{tabular}{@{\extracolsep{5pt}}lD{.}{.}{-3} } 
\\[-1.8ex]\hline 
\hline \\[-1.8ex] 
 & \multicolumn{1}{c}{\textit{Dependent variable:}} \\ 
\cline{2-2} 
\\[-1.8ex] & \multicolumn{1}{c}{Out-Voter Dislike} \\ 
\hline \\[-1.8ex] 
 Issue Distance & -0.120 \\ 
  & (0.236) \\ 
  Issue Constraint & 0.060 \\ 
  & (0.155) \\ 
  Social Sorting & 0.591 \\ 
  & (0.354) \\ 
  Positive Identification & 0.193 \\ 
  & (0.117) \\ 
  Negative Identification & 1.058^{***} \\ 
  & (0.119) \\ 
  Out-Party Dislike & 0.414^{***} \\ 
  & (0.094) \\ 
  Political Interest: Medium & -0.198 \\ 
  & (0.282) \\ 
  Political Interest: High & -0.038 \\ 
  & (0.288) \\ 
  Age & -0.005 \\ 
  & (0.011) \\ 
  PT Vote & 1.393 \\ 
  & (0.846) \\ 
  Constant & 6.745^{***} \\ 
  & (0.779) \\ 
 \hline \\[-1.8ex] 
Observations & \multicolumn{1}{c}{868} \\ 
R$^{2}$ & \multicolumn{1}{c}{0.431} \\ 
Adjusted R$^{2}$ & \multicolumn{1}{c}{0.425} \\ 
Residual Std. Error & \multicolumn{1}{c}{1.772 (df = 857)} \\ 
F Statistic & \multicolumn{1}{c}{65.001$^{***}$ (df = 10; 857)} \\ 
\hline 
\hline \\[-1.8ex] 
\textit{Note:}  & \multicolumn{1}{l}{$^{*}$p$<$0.05; $^{**}$p$<$0.01; $^{***}$p$<$0.001} \\ 
 & \multicolumn{1}{l}{Robust standard errors in parentheses} \\ 
\end{tabular} 
\end{table} 


 
\begin{table}[!htbp] \centering 
  \caption{Online Survey Model - Weights Based on 2010 Census Data} 
  \label{tab::survey.census} 
\begin{tabular}{@{\extracolsep{5pt}}lD{.}{.}{-3} } 
\\[-1.8ex]\hline 
\hline \\[-1.8ex] 
 & \multicolumn{1}{c}{\textit{Dependent variable:}} \\ 
\cline{2-2} 
\\[-1.8ex] & \multicolumn{1}{c}{Out-Voter Dislike} \\ 
\hline \\[-1.8ex] 
 Issue Distance & -0.007 \\ 
  & (0.215) \\ 
  Issue Constraint & 0.097 \\ 
  & (0.143) \\ 
  Social Sorting & 0.587^{*} \\ 
  & (0.287) \\ 
  Positive Identification & 0.187 \\ 
  & (0.114) \\ 
  Negative Identification & 1.060^{***} \\ 
  & (0.117) \\ 
  Out-Party Dislike & 0.361^{***} \\ 
  & (0.092) \\ 
  Political Interest: Medium & -0.131 \\ 
  & (0.292) \\ 
  Political Interest: High & -0.114 \\ 
  & (0.292) \\ 
  Age & -0.003 \\ 
  & (0.010) \\ 
  PT Vote & 1.501^{*} \\ 
  & (0.728) \\ 
  Constant & 6.510^{***} \\ 
  & (0.677) \\ 
 \hline \\[-1.8ex] 
Observations & \multicolumn{1}{c}{868} \\ 
R$^{2}$ & \multicolumn{1}{c}{0.423} \\ 
Adjusted R$^{2}$ & \multicolumn{1}{c}{0.416} \\ 
Residual Std. Error & \multicolumn{1}{c}{1.776 (df = 857)} \\ 
F Statistic & \multicolumn{1}{c}{62.871$^{***}$ (df = 10; 857)} \\ 
\hline 
\hline \\[-1.8ex] 
\textit{Note:}  & \multicolumn{1}{l}{$^{*}$p$<$0.05; $^{**}$p$<$0.01; $^{***}$p$<$0.001} \\ 
 & \multicolumn{1}{l}{Robust standard errors in parentheses} \\ 
\end{tabular} 
\end{table} 


\begin{table}[!htbp] \centering 
  \caption{Online Survey Model - 0.5 lower and 2 upper weight bounds} 
  \label{tab::survey.alt.weights} 
\begin{tabular}{@{\extracolsep{5pt}}lD{.}{.}{-3} } 
\\[-1.8ex]\hline 
\hline \\[-1.8ex] 
 & \multicolumn{1}{c}{\textit{Dependent variable:}} \\ 
\cline{2-2} 
\\[-1.8ex] & \multicolumn{1}{c}{Out-Voter Dislike} \\ 
\hline \\[-1.8ex] 
 Issue Distance & 0.086 \\ 
  & (0.181) \\ 
  Issue Constraint & 0.051 \\ 
  & (0.116) \\ 
  Social Sorting & 0.445 \\ 
  & (0.260) \\ 
  Positive Identification & 0.149 \\ 
  & (0.092) \\ 
  Negative Identification & 1.058^{***} \\ 
  & (0.101) \\ 
  Out-Party Dislike & 0.351^{***} \\ 
  & (0.086) \\ 
  Political Interest: Medium & -0.115 \\ 
  & (0.234) \\ 
  Political Interest: High & -0.157 \\ 
  & (0.245) \\ 
  Age & -0.003 \\ 
  & (0.009) \\ 
  PT Vote & 1.321^{*} \\ 
  & (0.642) \\ 
  Constant & 6.606^{***} \\ 
  & (0.609) \\ 
 \hline \\[-1.8ex] 
Observations & \multicolumn{1}{c}{868} \\ 
R$^{2}$ & \multicolumn{1}{c}{0.408} \\ 
Adjusted R$^{2}$ & \multicolumn{1}{c}{0.401} \\ 
Residual Std. Error & \multicolumn{1}{c}{1.774 (df = 857)} \\ 
F Statistic & \multicolumn{1}{c}{59.077$^{***}$ (df = 10; 857)} \\ 
\hline 
\hline \\[-1.8ex] 
\textit{Note:}  & \multicolumn{1}{l}{$^{*}$p$<$0.05; $^{**}$p$<$0.01; $^{***}$p$<$0.001} \\ 
 & \multicolumn{1}{l}{Robust standard errors in parentheses} \\ 
\end{tabular} 
\end{table} 


\begin{table}[!htbp] \centering 
  \caption{Online Survey Model - Alternative DV} 
  \label{tab::outpartisan.dislike} 
\begin{tabular}{@{\extracolsep{5pt}}lD{.}{.}{-3} } 
\\[-1.8ex]\hline 
\hline \\[-1.8ex] 
 & \multicolumn{1}{c}{\textit{Dependent variable:}} \\ 
\cline{2-2} 
\\[-1.8ex] & \multicolumn{1}{c}{Out-Partisan Dislike} \\ 
\hline \\[-1.8ex] 
 Issue Distance & -0.118 \\ 
  & (0.146) \\ 
  Issue Constraint & 0.053 \\ 
  & (0.093) \\ 
  Social Sorting & 0.093 \\ 
  & (0.215) \\ 
  Positive Identification & -0.018 \\ 
  & (0.086) \\ 
  Negative Identification & 0.854^{***} \\ 
  & (0.114) \\ 
  Out-Party Dislike & 0.569^{***} \\ 
  & (0.101) \\ 
  Political Interest: Medium & -0.183 \\ 
  & (0.206) \\ 
  Political Interest: High & -0.209 \\ 
  & (0.207) \\ 
  Age & -0.017 \\ 
  & (0.013) \\ 
  PT Vote & 0.478 \\ 
  & (0.541) \\ 
  Constant & 8.858^{***} \\ 
  & (0.622) \\ 
 \hline \\[-1.8ex] 
Observations & \multicolumn{1}{c}{876} \\ 
R$^{2}$ & \multicolumn{1}{c}{0.509} \\ 
Adjusted R$^{2}$ & \multicolumn{1}{c}{0.504} \\ 
Residual Std. Error & \multicolumn{1}{c}{1.417 (df = 865)} \\ 
F Statistic & \multicolumn{1}{c}{89.739$^{***}$ (df = 10; 865)} \\ 
\hline 
\hline \\[-1.8ex] 
\textit{Note:}  & \multicolumn{1}{l}{$^{*}$p$<$0.05; $^{**}$p$<$0.01; $^{***}$p$<$0.001} \\ 
 & \multicolumn{1}{l}{Robust standard errors in parentheses} \\ 
\end{tabular} 
\end{table} 


\begin{longtable}{@{\extracolsep{5pt}}lD{.}{.}{-3} } 
  \caption{OLS Survey Model - SES as Controls} 
  \label{tab::survey.model.ses} 
\\[-1.8ex]\hline 
\hline \\[-1.8ex] 
 & \multicolumn{1}{c}{\textit{Dependent variable:}} \\ 
\cline{2-2} 
\\[-1.8ex] & \multicolumn{1}{c}{Out-Voter Dislike} \\ 
\hline \\[-1.8ex] 
 Issue Distance & -0.146 \\ 
  & (0.148) \\ 
  Issue Constraint & 0.066 \\ 
  & (0.097) \\ 
  Social Sorting & -0.253 \\ 
  & (0.305) \\ 
  PID Scale & -0.040 \\ 
  & (0.082) \\ 
  NID Scale & 0.866^{***} \\ 
  & (0.112) \\ 
  Out-Party Dislike & 0.573^{***} \\ 
  & (0.105) \\ 
  Political Interest: Medium & -0.064 \\ 
  & (0.193) \\ 
  Political Interest: High & -0.092 \\ 
  & (0.197) \\ 
  Age & -0.011 \\ 
  & (0.012) \\ 
  Income: 1-2x min.wage & -0.491^{*} \\ 
  & (0.250) \\ 
  Income: 2-5x min.wage & -0.717^{**} \\ 
  & (0.242) \\ 
  Income: 5x min. wage+ & -0.815^{**} \\ 
  & (0.287) \\ 
  Education: Tertiary+ & -0.002 \\ 
  & (0.216) \\ 
  Region: North & 0.544^{*} \\ 
  & (0.239) \\ 
  Region: Northeast & 0.200 \\ 
  & (0.273) \\ 
  Region: South & 0.160 \\ 
  & (0.134) \\ 
  Region: Central-West & 0.094 \\ 
  & (0.240) \\ 
  Race: Mixed & -0.011 \\ 
  & (0.150) \\ 
  Race: Black & 0.293 \\ 
  & (0.251) \\ 
  Race: Other & -0.763 \\ 
  & (0.492) \\ 
  Religion: Evangelical & -0.145 \\ 
  & (0.326) \\ 
  Religion: No Religion & 0.213 \\ 
  & (0.151) \\ 
  Female & 0.159 \\ 
  & (0.152) \\ 
  PT Vote & -0.436 \\ 
  & (0.702) \\ 
  Constant & 9.727^{***} \\ 
  & (0.722) \\ 
 \hline \\[-1.8ex] 
Observations & \multicolumn{1}{c}{876} \\ 
R$^{2}$ & \multicolumn{1}{c}{0.532} \\ 
Adjusted R$^{2}$ & \multicolumn{1}{c}{0.519} \\ 
\hline 
\hline \\[-1.8ex] 
\textit{Note:}  & \multicolumn{1}{l}{$^{*}$p$<$0.05; $^{**}$p$<$0.01; $^{***}$p$<$0.001} \\ 
 & \multicolumn{1}{l}{Robust standard errors in parentheses} \\ 
 
\end{longtable} 


\begin{table}[!htbp] \centering 
  \caption{Online Survey Model - Single-Items for PID and NID} 
  \label{tab::alt.survey.model} 
\begin{tabular}{@{\extracolsep{5pt}}lD{.}{.}{-3} } 
\\[-1.8ex]\hline 
\hline \\[-1.8ex] 
 & \multicolumn{1}{c}{\textit{Dependent variable:}} \\ 
\cline{2-2} 
\\[-1.8ex] & \multicolumn{1}{c}{Out-Voter Dislike} \\ 
\hline \\[-1.8ex] 
 Issue Distance & 0.019 \\ 
  & (0.240) \\ 
  Issue Constraint & 0.040 \\ 
  & (0.150) \\ 
  Social Sorting & 0.617 \\ 
  & (0.332) \\ 
  Positive Identification & 0.245^{*} \\ 
  & (0.105) \\ 
  Negative Identification & 0.798^{***} \\ 
  & (0.105) \\ 
  Out-Party Dislike & 0.515^{***} \\ 
  & (0.093) \\ 
  Political Interest: Medium & -0.072 \\ 
  & (0.309) \\ 
  Political Interest: High & 0.176 \\ 
  & (0.330) \\ 
  Age & -0.012 \\ 
  & (0.012) \\ 
  PT Vote & 1.622^{*} \\ 
  & (0.798) \\ 
  Constant & 6.624^{***} \\ 
  & (0.739) \\ 
 \hline \\[-1.8ex] 
Observations & \multicolumn{1}{c}{865} \\ 
R$^{2}$ & \multicolumn{1}{c}{0.379} \\ 
Adjusted R$^{2}$ & \multicolumn{1}{c}{0.372} \\ 
Residual Std. Error & \multicolumn{1}{c}{1.853 (df = 854)} \\ 
F Statistic & \multicolumn{1}{c}{52.135$^{***}$ (df = 10; 854)} \\ 
\hline 
\hline \\[-1.8ex] 
\textit{Note:}  & \multicolumn{1}{l}{$^{*}$p$<$0.05; $^{**}$p$<$0.01; $^{***}$p$<$0.001} \\ 
 & \multicolumn{1}{l}{Robust standard errors in parentheses} \\ 
\end{tabular} 
\end{table} 


% Table created by stargazer v.5.2.2 by Marek Hlavac, Harvard University. E-mail: hlavac at fas.harvard.edu
% Date and time: Thu, Apr 14, 2022 - 15:12:08
% Requires LaTeX packages: dcolumn 
\begin{table}[!htbp] \centering 
  \caption{Online Survey Model - Reddit Sample Only} 
  \label{tab::reddit.model} 
\begin{tabular}{@{\extracolsep{5pt}}lD{.}{.}{-3} } 
\\[-1.8ex]\hline 
\hline \\[-1.8ex] 
 & \multicolumn{1}{c}{\textit{Dependent variable:}} \\ 
\cline{2-2} 
\\[-1.8ex] & \multicolumn{1}{c}{Out-Voter Dislike} \\ 
\hline \\[-1.8ex] 
 Issue Distance & 0.024 \\ 
  & (0.194) \\ 
  Issue Constraint & -0.055 \\ 
  & (0.122) \\ 
  Social Sorting & 0.309 \\ 
  & (0.390) \\ 
  Positive Identification & 0.271^{**} \\ 
  & (0.098) \\ 
  Negative Identification & 1.087^{***} \\ 
  & (0.121) \\ 
  Out-Party Dislike & 0.293^{**} \\ 
  & (0.104) \\ 
  Political Interest: Medium & -0.221 \\ 
  & (0.241) \\ 
  Political Interest: High & -0.071 \\ 
  & (0.261) \\ 
  Age & -0.003 \\ 
  & (0.012) \\ 
  PT Vote & 0.815 \\ 
  & (0.958) \\ 
  Constant & 7.130^{***} \\ 
  & (0.873) \\ 
 \hline \\[-1.8ex] 
Observations & \multicolumn{1}{c}{685} \\ 
R$^{2}$ & \multicolumn{1}{c}{0.445} \\ 
Adjusted R$^{2}$ & \multicolumn{1}{c}{0.437} \\ 
Residual Std. Error & \multicolumn{1}{c}{1.565 (df = 674)} \\ 
F Statistic & \multicolumn{1}{c}{54.080$^{***}$ (df = 10; 674)} \\ 
\hline 
\hline \\[-1.8ex] 
\textit{Note:}  & \multicolumn{1}{l}{$^{*}$p$<$0.05; $^{**}$p$<$0.01; $^{***}$p$<$0.001} \\ 
 & \multicolumn{1}{l}{Robust standard errors in parentheses} \\ 
\end{tabular} 
\end{table} 


\end{document}
