# Supplementary material for: ‘Them’ without ‘us’: negative identities and affective polarization in Brazil
Source: Political Res Exch. 2022 Sep 5;4(1):2117635. doi: 10.1080/2474736X.2022.2117635 (PMC9484554; doi:10.1080/2474736X.2022.2117635)
Supplement: Supplemental Material [file PRXX_A_2117635_SM2768.zip › references.bib]

@article{Arretche2013,
    title = {{ Demos-Constraining or Demos-Enabling Federalism? Political Institutions and Policy Change in Brazil }},
    year = {2013},
    journal = {Journal of Politics in Latin America},
    author = {Arretche, Marta},
    number = {2},
    pages = {133--150},
    volume = {5},
    doi = {10.1177/1866802x1300500205},
    issn = {1866-802X}
}

@article{Mason2015,
    title = {{"I disrespectfully agree": The differential effects of partisan sorting on social and issue polarization}},
    year = {2015},
    journal = {American Journal of Political Science},
    author = {Mason, Lilliana},
    number = {1},
    pages = {128--145},
    volume = {59},
    doi = {10.1111/ajps.12089},
    issn = {15405907}
}

@article{Guess2021c,
    title = {{(Almost) Everything in Moderation: New Evidence on Americans' Online Media Diets}},
    year = {2021},
    journal = {American Journal of Political Science},
    author = {Guess, Andrew M.},
    number = {00},
    month = {2},
    pages = {ajps.12589},
    volume = {00},
    url = {https://webspace.princeton.edu/users/aguess/Guess_OnlineMediaDiets.pdf https://onlinelibrary.wiley.com/doi/10.1111/ajps.12589},
    doi = {10.1111/ajps.12589},
    issn = {0092-5853},
    keywords = {big data, internet, media, online, social media, us}
}

@article{Baquero2016,
    title = {{(Des)confian{\c{c}}a nas institui{\c{c}}ões e partidos pol{\'{i}}ticos na constitui{\c{c}}{\~{a}}o de uma democracia inercial no Brasil: o caso das elei{\c{c}}ões de 2014}},
    year = {2016},
    journal = {Pol{\'{i}}tica {\&} Sociedade},
    author = {Baquero, Marcello and Castro, Henrique C. de and Ranincheski, Sônia M.},
    number = {32},
    pages = {9--38},
    volume = {15},
    doi = {10.5007/2175-7984},
    issn = {16774140},
    pmid = {24222088},
    keywords = {Brasil., Democracia inercial, confian{\c{c}}a pol{\'{i}}tica, cultura pol{\'{i}}tica, elei{\c{c}}ões}
}

@article{Muddiman2019,
    title = {{(Re)Claiming Our Expertise: Parsing Large Text Corpora With Manually Validated and Organic Dictionaries}},
    year = {2019},
    journal = {Political Communication},
    author = {Muddiman, Ashley and McGregor, Shannon C. and Stroud, Natalie Jomini},
    number = {2},
    pages = {214--226},
    volume = {36},
    url = {https://www.tandfonline.com/action/journalInformation?journalCode=upcp20},
    doi = {10.1080/10584609.2018.1517843},
    issn = {10917675},
    keywords = {Twitter, computer-aided content analysis, incivility, news comments, news issues}
}

@article{Ross2020,
    title = {{(Young) Generations as Social Identities: The Role of Latino*Millennial/Generation Z in Shaping Attitudes About Climate Change}},
    year = {2020},
    journal = {Political Behavior},
    author = {Ross, Ashley D. and Rouse, Stella M.},
    number = {0123456789},
    publisher = {Springer US},
    url = {http://link.springer.com/article/10.1007/s11109-020-09649-8?utm_source=researcher_app&utm_medium=referral&utm_campaign=RESR_MRKT_Researcher_inbound},
    isbn = {1110902009649},
    doi = {10.1007/s11109-020-09649-8},
    issn = {1573-6687},
    keywords = {Social identity,Climate change,Latino,Millennial G, climate change, latino, millennial generation, social identity}
}

@article{Borges2018,
    title = {{2018 Elections in Brazil: Political Reorder or 'Gatopardism'?}},
    year = {2018},
    author = {Borges, André and Albala, Adrián}
}

@article{Fukuyama2020,
    title = {{30 years of world politics: What has changed?}},
    year = {2020},
    journal = {Journal of Democracy},
    author = {Fukuyama, Francis},
    number = {1},
    pages = {11--21},
    volume = {31},
    doi = {10.1353/jod.2020.0001},
    issn = {10863214}
}

@article{AnnTickner2018,
    title = {{A Century of international relations feminism: From world war I women's peace pragmatism to the women, peace and security agenda}},
    year = {2018},
    journal = {International Studies Quarterly},
    author = {Ann Tickner, J. and True, Jacqui},
    number = {2},
    pages = {221--233},
    volume = {62},
    url = {https://academic.oup.com/isq/article-abstract/62/2/221/4969394},
    doi = {10.1093/isq/sqx091},
    issn = {14682478}
}

@article{Hanretty2019,
    title = {{A Choice-Based Measure of Issue Importance in the Electorate}},
    year = {2019},
    journal = {American Journal of Political Science},
    author = {Hanretty, Chris and Lauderdale, Benjamin E and Nick, Vivyan},
    number = {Forthcoming},
    pages = {1--17},
    volume = {00},
    doi = {10.1111/ajps.12470}
}

@article{Strijbis2020,
    title = {{A cosmopolitan–communitarian cleavage around the world? Evidence from ideological polarization and party–voter linkages}},
    year = {2020},
    journal = {Acta Politica},
    author = {Strijbis, Oliver and Helmer, Joschua and de Wilde, Pieter},
    number = {3},
    pages = {408--431},
    volume = {55},
    publisher = {Palgrave Macmillan UK},
    url = {https://doi.org/10.1057/s41269-018-0122-0},
    doi = {10.1057/s41269-018-0122-0},
    issn = {17411416},
    keywords = {Cleavages, Communitarianism, Comparative politics, Cosmopolitanism, Polarization, Voting behavior}
}

@article{Mason2016,
    title = {{A cross-cutting calm: How social sorting drives affective polarization}},
    year = {2016},
    journal = {Public Opinion Quarterly},
    author = {Mason, Lilliana},
    number = {Specialissue1},
    pages = {351--377},
    volume = {80},
    doi = {10.1093/poq/nfw001},
    issn = {15375331}
}

@incollection{Crick2005,
    title = {{A defence of politics against democracy}},
    year = {2005},
    booktitle = {In Defernce of Politics},
    author = {Crick, Bernard},
    pages = {38--53},
    isbn = {0826487513}
}

@article{Moises2005,
    title = {{A desconfian{\c{c}}a nas institui{\c{c}}ões democr{\'{a}}ticas}},
    year = {2005},
    journal = {Opini{\~{a}}o P{\'{u}}blica},
    author = {Mois{\'{e}}s, José Álvaro},
    number = {1},
    month = {3},
    pages = {33--63},
    volume = {11},
    publisher = {Universidade Estadual de Campinas},
    url = {http://www.scielo.br/scielo.php?script=sci_arttext&pid=S0104-62762005000100002&lng=pt&tlng=pt},
    doi = {10.1590/S0104-62762005000100002},
    issn = {0104-6276},
    pmid = {22492723}
}

@article{Bartels2014,
    title = {{A generational model of political learning}},
    year = {2014},
    journal = {Electoral Studies},
    author = {Bartels, Larry M. and Jackman, Simon},
    pages = {7--18},
    volume = {33},
    publisher = {Elsevier Ltd},
    url = {http://dx.doi.org/10.1016/j.electstud.2013.06.004},
    doi = {10.1016/j.electstud.2013.06.004},
    issn = {02613794},
    keywords = {Bayesian learning theory, Generational imprinting, Partisan change, Party identification, Running tally}
}

@misc{Haverland2012,
    title = {{A Hitchhiker's Guide to the Public Administration Research Universe: Surviving Conversations on Methodologies and Methods}},
    year = {2012},
    booktitle = {Public Administration Review},
    author = {Haverland, Markus and Yanow, Dvora},
    number = {3},
    month = {5},
    pages = {401--408},
    volume = {72},
    publisher = {Wiley/Blackwell (10.1111)},
    url = {http://doi.wiley.com/10.1111/j.1540-6210.2011.02524.x},
    isbn = {1540-6210},
    doi = {10.1111/j.1540-6210.2011.02524.x},
    issn = {00333352}
}

@article{Weisberg1980,
    title = {{A Multidimensional Conceptualization of Party Identification}},
    year = {1980},
    author = {Weisberg, Herbert F},
    number = {1},
    pages = {33--60},
    volume = {2}
}

@article{Ohberg2019,
    title = {{A sensitive question? The effect of an ethnic background question in surveys}},
    year = {2019},
    journal = {Ethnicities},
    author = {{\"{O}}hberg, Patrik and Medeiros, Mike},
    number = {2},
    month = {4},
    pages = {370--389},
    volume = {19},
    url = {http://journals.sagepub.com/doi/10.1177/1468796817740379},
    doi = {10.1177/1468796817740379},
    issn = {1468-7968},
    keywords = {ethnicity, immigration, multiculturalism, social norms, survey, survey experiments}
}

@article{Machado2019,
    title = {{A study of misinformation in whatsapp groups with a focus on the brazilian presidential elections}},
    year = {2019},
    journal = {The Web Conference 2019 - Companion of the World Wide Web Conference, WWW 2019},
    author = {Machado, Caio and Kira, Beatriz and Narayanan, Vidya and Kollanyi, Bence and Howard, Philip N.},
    pages = {1013--1019},
    url = {https://doi.org/10.1145/3308560.3316738},
    isbn = {9781450366755},
    doi = {10.1145/3308560.3316738},
    keywords = {Brazilian Elections, Misinformation, Typology, WhatsApp}
}

@article{Garrett2013,
    title = {{A Turn Toward Avoidance? Selective Exposure to Online Political Information, 2004-2008}},
    year = {2013},
    journal = {Political Behavior},
    author = {Garrett, R. Kelly and Carnahan, Dustin and Lynch, Emily K.},
    number = {1},
    pages = {113--134},
    volume = {35},
    doi = {10.1007/s11109-011-9185-6},
    issn = {01909320},
    keywords = {Elections, Media, Online news, Polarization, Selective exposure}
}

@article{Mason2021,
    title = {{Activating Animus: The Uniquely Social Roots of Trump Support}},
    year = {2021},
    journal = {American Political Science Review},
    author = {Mason, Lilliana and Wronski, Julie and Kane, John V.},
    pages = {1--9},
    doi = {10.1017/S0003055421000563},
    issn = {15375943}
}

@article{Iyengar2012,
    title = {{Affect, not ideology: A social identity perspective on polarization}},
    year = {2012},
    journal = {Public Opinion Quarterly},
    author = {Iyengar, Shanto and Sood, Gaurav and Lelkes, Yphtach},
    number = {3},
    pages = {405--431},
    volume = {76},
    doi = {10.1093/poq/nfs038},
    issn = {0033362X}
}

@article{Kekkonen2021,
    title = {{Affective blocs: Understanding affective polarization in multiparty systems}},
    year = {2021},
    journal = {Electoral Studies},
    author = {Kekkonen, Arto and Yl{\"{a}}-Anttila, Tuomas},
    number = {January},
    pages = {102367},
    volume = {72},
    doi = {10.1016/j.electstud.2021.102367},
    issn = {02613794},
    keywords = {affective polarization, political polarization}
}

@article{Torcal2022,
    title = {{Affective Polarisation in Times of Political Instability and Conflict. Spain from a Comparative Perspective}},
    year = {2022},
    journal = {South European Society and Politics},
    author = {Torcal, Mariano and Comellas, Josep M.},
    number = {00},
    pages = {1--26},
    volume = {00},
    publisher = {Routledge},
    url = {https://doi.org/10.1080/13608746.2022.2044236},
    doi = {10.1080/13608746.2022.2044236},
    issn = {17439612},
    keywords = {Political polarisation, ideology, panel data, policy-issues, territorial identities}
}

@article{Lelkes2018,
    title = {{Affective polarization and ideological sorting: A reciprocal, albeit weak, relationship}},
    year = {2018},
    journal = {Forum (Germany)},
    author = {Lelkes, Yphtach},
    number = {1},
    pages = {67--79},
    volume = {16},
    doi = {10.1515/for-2018-0005},
    issn = {15408884}
}

@article{Harteveld2019,
    title = {{Affective polarization and social sorting}},
    year = {2019},
    journal = {APSA Annual Meeting},
    author = {Harteveld, Eelco},
    pages = {1--26}
}

@article{Harteveld2021b,
    title = {{Affective Polarization and the Populist Radical Right: Creating the Hating?}},
    year = {2021},
    journal = {Government and Opposition},
    author = {Harteveld, Eelco and Mendoza, Philipp and Rooduijn, Matthijs},
    pages = {1--25},
    doi = {10.1017/gov.2021.31},
    issn = {0017-257X},
    keywords = {2012, affective polarization, affective polarization is impacting, characterized by, democracies across the globe, documented the widening fault, in their seminal, line between supporters of, populism, public opinion, radical right, shanto iyengar et al, study of the usa, the democrats and republicans}
}

@article{Wagner2019,
    title = {{Affective polarization in multiparty systems}},
    year = {2019},
    author = {Wagner, Markus},
    keywords = {affective polarization, ideological polarization, negative partisanship, partis-}
}

@article{Wagner2021,
    title = {{Affective polarization in multiparty systems}},
    year = {2021},
    journal = {Electoral Studies},
    author = {Wagner, Markus},
    number = {July 2020},
    pages = {102199},
    volume = {69},
    publisher = {Elsevier Ltd},
    url = {https://doi.org/10.1016/j.electstud.2020.102199},
    doi = {10.1016/j.electstud.2020.102199},
    issn = {02613794},
    keywords = {Affective polarization, Ideological polarization, Negative partisanship, Partisanship}
}

@article{Knudsen2021,
    title = {{Affective Polarization in Multiparty Systems? Comparing Affective Polarization Towards Voters and Parties in Norway and the United States}},
    year = {2021},
    journal = {Scandinavian Political Studies},
    author = {Knudsen, Erik},
    number = {1},
    pages = {34--44},
    volume = {44},
    doi = {10.1111/1467-9477.12186},
    issn = {14679477}
}

@article{Klar2018,
    title = {{Affective polarization or partisan disdain? Untangling a dislike for the opposing party from a dislike of partisanship}},
    year = {2018},
    journal = {Public Opinion Quarterly},
    author = {Klar, Samara and Krupnikov, Yanna and Ryan, John Barry},
    number = {2},
    pages = {379--390},
    volume = {82},
    doi = {10.1093/poq/nfy014},
    issn = {15375331}
}

@article{Wasow2020,
    title = {{Agenda Seeding: How 1960s Black Protests Moved Elites, Public Opinion and Voting}},
    year = {2020},
    journal = {American Political Science Review},
    author = {Wasow, O. M.A.R.},
    pages = {638--659},
    doi = {10.1017/S000305542000009X},
    issn = {15375943}
}

@article{Muller2021,
    title = {{Alternative media for a populist audience? Exploring political and media use predictors of exposure to Breitbart, Sputnik, and Co.}},
    year = {2021},
    journal = {Information Communication and Society},
    author = {M{\"{u}}ller, Philipp and Schulz, Anne},
    number = {2},
    pages = {277--293},
    volume = {24},
    publisher = {Taylor {\&} Francis},
    url = {https://doi.org/10.1080/1369118X.2019.1646778},
    doi = {10.1080/1369118X.2019.1646778},
    issn = {14684462},
    keywords = {Germany, Political information, alternative media, news, populism, users}
}

@article{Levendusky2018,
    title = {{Americans, not partisans: Can priming American national identity reduce affective polarization?}},
    year = {2018},
    journal = {Journal of Politics},
    author = {Levendusky, Matthew S.},
    number = {1},
    pages = {59--70},
    volume = {80},
    doi = {10.1086/693987},
    issn = {14682508}
}

@article{tajfel1979integrative,
    title = {{An integrative theory of intergroup conflict}},
    year = {1979},
    journal = {Organizational identity: A reader},
    author = {Tajfel, Henri and Turner, John C and Austin, William G and Worchel, Stephen},
    number = {65},
    pages = {9780203505984--16},
    volume = {56}
}

@article{McLaren2003,
    title = {{Anti-Immigrant Prejudice in Europe: Contact, Threat Perception, and Preferences for the Exclusion of Migrants}},
    year = {2003},
    journal = {Social Forces},
    author = {McLaren, L. M.},
    number = {3},
    pages = {909--936},
    volume = {81},
    url = {https://doi.org/10.1353/sof.2003.0038https://muse.jhu.edu/article/40882},
    isbn = {00377732},
    doi = {10.1353/sof.2003.0038},
    issn = {0037-7732},
    pmid = {21675331},
    arxivId = {arXiv:1011.1669v3}
}

@article{Sigelman2006,
    title = {{Article : “ Top Twenty Commentaries ” Author : Lee Sigelman , etal . Journal : American Political Science Review APSA is posting this article for public view on its website . APSA journals are fully accessible to APSA members and institutional subscribers}},
    year = {2006},
    author = {Sigelman, Lee and George, The},
    number = {November}
}

@article{Renno2010,
    title = {{As Bases do lulismo: A volta do personalismo, realinhamento ideol{\'{o}}gico ou n{\~{a}}o alinhamento?}},
    year = {2010},
    journal = {Revista Brasileira de Ciencias Sociais},
    author = {Renn{\'{o}}, Lúcio and Cabello, André},
    number = {74},
    pages = {39--60},
    volume = {25},
    doi = {10.1590/S0102-69092010000300003},
    issn = {1806-9053},
    keywords = {Lulismo, Petismo, Retrospective vote, Vote determinants}
}

@misc{folha_2020,
    title = {{Atos anti-Bolsonaro no pa{\'{i}}s expõem rachas, provocam Aglomera{\c{c}}ões E T{\^{e}}m Gritos contra racismo}},
    year = {2020},
    booktitle = {Folha de S.Paulo},
    author = {{Folha}},
    month = {6},
    publisher = {Folha de S.Paulo},
    url = {https://www1.folha.uol.com.br/poder/2020/06/atos-anti-bolsonaro-no-pais-expoem-rachas-provocam-aglomeracoes-e-tem-gritos-contra-racismo.shtml}
}

@misc{Folha2020,
    title = {{Atos anti-Bolsonaro no pa{\'{i}}s expõem rachas, provocam Aglomera{\c{c}}ões E T{\^{e}}m Gritos contra racismo. Available at: https://www1.folha.uol.com.br/poder/2020/06/atos-anti-bolsonaro-no-pais-expoem-rachas-provocam-aglomeracoes-e-tem-gritos-contra-racismo.shtml. Date}},
    year = {2020},
    booktitle = {Folha de S.Paulo},
    author = {{Folha}},
    month = {6},
    publisher = {Folha de S.Paulo},
    url = {https://www1.folha.uol.com.br/poder/2020/06/atos-anti-bolsonaro-no-pais-expoem-rachas-provocam-aglomeracoes-e-tem-gritos-contra-racismo.shtml}
}

@article{Valli2020,
    title = {{Attack politics from Albania to Zimbabwe: A large-scale comparative study on the drivers of negative campaigning}},
    year = {2020},
    journal = {International Political Science Review},
    author = {Valli, Chiara and Nai, Alessandro},
    isbn = {0192512120946},
    doi = {10.1177/0192512120946410},
    issn = {1460373X},
    keywords = {Negative campaigning, comparative political communication, elite behaviour, expert survey}
}

@article{Harbers2013,
    title = {{Attitude Variability Among Latin American Publics: How Party System Structuration Affects Left/Right Ideology}},
    year = {2013},
    journal = {Comparative Political Studies},
    author = {Harbers, Imke and de Vries, Catherine E. and Steenbergen, Marco R.},
    number = {8},
    month = {8},
    pages = {947--967},
    volume = {46},
    publisher = {SAGE PublicationsSage CA: Los Angeles, CA},
    url = {http://journals.sagepub.com/doi/10.1177/0010414012454409},
    isbn = {0022-216X},
    doi = {10.1177/0010414012454409},
    issn = {00104140},
    keywords = {Latin America, left/right ideology, party system structuration, public opinion, response variation}
}

@article{NinaWiesehomeier2009,
    title = {{Attitudes, Ideological Associations and the Left–Right Divide in Latin America}},
    year = {2009},
    journal = {Journal of Politics in Latin America},
    author = {{Nina Wiesehomeier} and {David Doyle}},
    number = {1},
    pages = {3--33},
    volume = {4},
    url = {https://journals.sub.uni-hamburg.de/giga/jpla/article/view/504/502}
}

@article{TracyBeckFenwick2009,
    title = {{Avoiding Governors: The Success of Bolsa Fam{\'{i}}lia}},
    year = {2009},
    journal = {Latin American Research Review},
    author = {{Tracy Beck Fenwick}},
    number = {1},
    pages = {102--131},
    volume = {44},
    url = {https://www.jstor.org/stable/pdf/20488171.pdf?refreqid=excelsior%3A7f1f9c9e9a1c46d78ee4d550b620b28f},
    doi = {10.1353/lar.0.0073}
}

@article{Gerber2009,
    title = {{Balancing regionalism and localism: How institutions and incentives shape American transportation policy}},
    year = {2009},
    journal = {American Journal of Political Science},
    author = {Gerber, Elisabeth R. and Gibson, Clark C.},
    number = {3},
    month = {7},
    pages = {633--648},
    volume = {53},
    publisher = {Wiley/Blackwell (10.1111)},
    url = {http://doi.wiley.com/10.1111/j.1540-5907.2009.00391.x},
    isbn = {0092-5853},
    doi = {10.1111/j.1540-5907.2009.00391.x},
    issn = {00925853}
}

@article{Thorson2016,
    title = {{Belief Echoes: The Persistent Effects of Corrected Misinformation}},
    year = {2016},
    journal = {Political Communication},
    author = {Thorson, Emily},
    number = {3},
    pages = {460--480},
    volume = {33},
    publisher = {Routledge},
    url = {http://dx.doi.org/10.1080/10584609.2015.1102187},
    doi = {10.1080/10584609.2015.1102187},
    issn = {10917675},
    keywords = {continued influence effect, corrections, fact-checking, misinformation}
}

@article{Bauer2020,
    title = {{Believing and Sharing Information by Fake Sources: An Experiment}},
    year = {2020},
    journal = {Political Communication},
    author = {Bauer, Paul C. and Clemm von Hohenberg, Bernhard},
    number = {00},
    pages = {1--25},
    volume = {00},
    publisher = {Routledge},
    url = {https://doi.org/10.1080/10584609.2020.1840462},
    doi = {10.1080/10584609.2020.1840462},
    issn = {10917675},
    keywords = {disinformation, fake news, fake sources, media trust, misinformation, propaganda}
}

@article{Bauer2021,
    title = {{Believing and Sharing Information by Fake Sources: An Experiment}},
    year = {2021},
    journal = {Political Communication},
    author = {Bauer, Paul C. and Clemm von Hohenberg, Bernhard},
    number = {6},
    pages = {647--671},
    volume = {38},
    publisher = {Routledge},
    url = {https://doi.org/10.1080/10584609.2020.1840462},
    doi = {10.1080/10584609.2020.1840462},
    issn = {10917675},
    keywords = {disinformation, fake news, fake sources, media trust, misinformation, propaganda}
}

@article{Grootendorst2022,
    title = {{BERTopic: Neural topic modeling with a class-based TF-IDF procedure}},
    year = {2022},
    author = {Grootendorst, Maarten},
    url = {http://arxiv.org/abs/2203.05794},
    arxivId = {2203.05794}
}

@article{Forschungsvorhabens2012,
    title = {{Beschreibung des Forschungsvorhabens 1.}},
    year = {2012},
    author = {Forschungsvorhabens, Beschreibung and Forschung, Stand Der},
    pages = {1--7},
    keywords = {erst in j, faktisch zweifelhafter nachrichten geht, wie etwa den konsum}
}

@article{Grande2016,
    title = {{Beyond authority transfer : explaining the politicisation of Europe Beyond authority transfer : explaining the}},
    year = {2016},
    author = {Grande, Edgar and Hutter, Swen},
    number = {November},
    volume = {2382},
    doi = {10.1080/01402382.2015.1081504}
}

@article{Roggeveen2013,
    title = {{Beyond community: An analysis of social capital and the social networks of Brazilian migrants in Amsterdam}},
    year = {2013},
    journal = {Current Sociology},
    author = {Roggeveen, Suzanne and van Meeteren, Masja},
    number = {7},
    month = {6},
    pages = {1078--1096},
    volume = {61},
    url = {https://repub.eur.nl/pub/40468},
    isbn = {0011-3921, 0011-3921},
    doi = {10.1177/0011392113495862},
    issn = {00113921},
    keywords = {Capital social, Community, immigrants, irregular migration, social capital, social networks}
}

@article{Hultman2014,
    title = {{Beyond keeping peace: United nations effectiveness in the midst of fighting}},
    year = {2014},
    journal = {American Political Science Review},
    author = {Hultman, Lisa and Kathman, Jacob and Shannon, Megan},
    number = {4},
    pages = {737--753},
    volume = {108},
    doi = {10.1017/S0003055414000446},
    issn = {15375943}
}

@misc{Bartels2002,
    title = {{Beyond the running tally: Partisan bias in political perceptions}},
    year = {2002},
    booktitle = {Political Behavior},
    author = {Bartels, Larry M},
    number = {2},
    pages = {117--150},
    volume = {24},
    doi = {10.1023/A:1021226224601},
    issn = {01909320},
    keywords = {Bayesian learning, Party identification, Perceptual bias}
}

@article{Karl2021,
    title = {{Big Boys Don’t Cry: Evaluations of Politicians Across Issue, Gender, and Emotion}},
    year = {2021},
    journal = {Political Behavior},
    author = {Karl, Kristyn L. and Cormack, Lindsey},
    number = {0123456789},
    publisher = {Springer US},
    url = {https://doi.org/10.1007/s11109-021-09727-5},
    isbn = {0123456789},
    doi = {10.1007/s11109-021-09727-5},
    issn = {0190-9320},
    keywords = {Gender,Emotion,Stereotype,Political evaluation,Par, emotion, gender, partisanship, political evaluation, stereotype}
}

@article{Kitchin2014,
    title = {{Big Data, new epistemologies and paradigm shifts}},
    year = {2014},
    journal = {Big Data {\&} Society},
    author = {Kitchin, Rob},
    number = {1},
    pages = {205395171452848},
    volume = {1},
    url = {https://journals.sagepub.com/doi/pdf/10.1177/2053951714528481 http://journals.sagepub.com/doi/10.1177/2053951714528481},
    doi = {10.1177/2053951714528481},
    issn = {2053-9517},
    keywords = {Big Data, computational social sciences, data analytics, data-driven science, digital humanities, end of theory, epistemology, paradigms}
}

@article{Gebauer2013,
    title = {{Big Two Personality and Religiosity Across Cultures: Communals as Religious Conformists and Agentics as Religious Contrarians}},
    year = {2013},
    journal = {Social Psychological and Personality Science},
    author = {Gebauer, Jochen E. and Paulhus, Delroy L. and Neberich, Wiebke},
    number = {1},
    pages = {21--30},
    volume = {4},
    doi = {10.1177/1948550612442553},
    issn = {19485506},
    keywords = {agency, assimilation, communion, culture, differentiation, religiosity}
}

@article{Hunter2019,
    title = {{Bolsonaro and Brazil's Illiberal Backlash}},
    year = {2019},
    journal = {Journal of Democracy},
    author = {Hunter, Wendy and Power, Timothy J},
    number = {1},
    pages = {68--82},
    volume = {30},
    url = {https://doi.org/10.1353/jod.2019.0005https://muse.jhu.edu/article/713723},
    doi = {10.1353/jod.2019.0005},
    issn = {1086-3214}
}

@article{Gibson2007,
    title = {{Boundary Control: Subnational Authoritarianism in Democratic Countries}},
    year = {2007},
    journal = {World Politics},
    author = {Gibson, Edward L},
    number = {01},
    pages = {101--132},
    volume = {58},
    url = {https://about.jstor.org/terms},
    doi = {10.1353/wp.2006.0018},
    issn = {0043-8871}
}

@article{Abou-Chadi2021,
    title = {{Brahmin Left versus Merchant Right? Education, class, multiparty competition, and redistribution in Western Europe}},
    year = {2021},
    journal = {British Journal of Sociology},
    author = {Abou-Chadi, Tarik and Hix, Simon},
    number = {1},
    pages = {79--92},
    volume = {72},
    doi = {10.1111/1468-4446.12834},
    issn = {14684446},
    pmid = {33629741}
}

@article{Massi1990,
    title = {{Brasilianismo, ‘brazilianists’ e discursos brasileiros}},
    year = {1990},
    journal = {Estudos Hist{\'{o}}ricos},
    author = {Massi, Fernanda Peixoto},
    number = {5},
    pages = {29--44},
    volume = {3}
}

@article{Mello2018,
    title = {{Brazil: The Costs of Multiparty Presidentialism}},
    year = {2018},
    journal = {Journal of Democracy},
    author = {Mello, Eduardo and Spektor, Matias},
    number = {2},
    pages = {113--127},
    volume = {29},
    url = {https://doi.org/10.1353/jod.2018.0031https://muse.jhu.edu/article/690080 https://muse.jhu.edu/article/690080},
    doi = {10.1353/jod.2018.0031},
    issn = {1086-3214}
}

@incollection{Mignozetti2019,
    title = {{Brazil: When Political Oligarchies Limit Polarization but Fuel Populism}},
    year = {2019},
    booktitle = {Democracies Divided},
    author = {Mignozetti, Umberto and Spektor, Matias},
    editor = {Carothers, Thomas and O’Donohue, Andrew},
    month = {4},
    pages = {228--254},
    series = {The Global Challenge of Political Polarization},
    publisher = {Brookings Institution Press},
    url = {http://www.jstor.org/stable/10.7864/j.ctvbd8j2p.12},
    isbn = {9780815737216}
}

@article{Palermo2016,
    title = {{Brazilian Political Institutions: an Inconclusive Debate}},
    year = {2016},
    journal = {Brazilian Political Science Review},
    author = {Palermo, Vicente},
    number = {2},
    pages = {1--29},
    volume = {10},
    url = {http://www.scielo.br/scielo.php?script=sci_arttext&pid=S1981-38212016000200203&lng=en&tlng=en},
    isbn = {1981-3821},
    doi = {10.1590/1981-38212016000200003},
    issn = {1981-3821},
    keywords = {brazil, brazilian politics, political institutions}
}

@article{Cutts2020,
    title = {{Brexit, the 2019 General Election and the Realignment of British Politics}},
    year = {2020},
    journal = {Political Quarterly},
    author = {Cutts, David and Goodwin, Matthew and Heath, Oliver and Surridge, Paula},
    pages = {1--17},
    doi = {10.1111/1467-923X.12815},
    issn = {1467923X},
    keywords = {Brexit, Britain, general election, turnout, voting}
}

@article{Struthers2019,
    title = {{Bridging the pond: Measuring policy positions in the United States and Europe}},
    year = {2019},
    journal = {Political Science Research and Methods},
    author = {Struthers, Cory L. and Hare, Christopher and Bakker, Ryan},
    pages = {677--691},
    doi = {10.1017/psrm.2019.22},
    issn = {20498489},
    keywords = {Ideal point estimation, differential item functioning, ideology, party positions}
}

@article{Goodwin2017,
    title = {{Britain After Brexit: A Nation Divided}},
    year = {2017},
    journal = {Journal of Democracy},
    author = {Goodwin, Matthew and Ford, Robert},
    number = {1},
    pages = {17--30},
    volume = {28}
}

@article{Sobolewska2019,
    title = {{British Culture Wars? Brexit and the Future Politics of Immigration and Ethnic Diversity}},
    year = {2019},
    journal = {The Political Quarterly},
    author = {Sobolewska, Maria and Ford, Robert},
    url = {http://doi.wiley.com/10.1111/1467-923X.12646},
    doi = {10.1111/1467-923X.12646},
    issn = {00323179}
}

@article{Titelman2021,
    title = {{Can citizens guess how other citizens voted based on demographic characteristics?}},
    year = {2021},
    journal = {Political Science Research and Methods},
    author = {Titelman, Noam and Lauderdale, Benjamin E.},
    pages = {1--21},
    doi = {10.1017/psrm.2021.53},
    issn = {2049-8470},
    keywords = {class and ethnicity, groups, political parties and interest, public opinion, race}
}

@article{Alrababah2019,
    title = {{Can Exposure to Celebrities Reduce Prejudice? The Effect of Mohamed Salah on Islamophobic Behaviors and Attitudes}},
    year = {2019},
    author = {Alrababa'h, Ala' and Marble, William and Mousa, Salma and Siegel, Alexandra Arons},
    number = {19},
    doi = {10.31235/osf.io/eq8ca},
    keywords = {hate crimes, intergroup contact, migration, prejudice}
}

@article{Bolsen2021,
    title = {{Candidate and party affective polarization in U.S. presidential elections: The person-negativity bias?}},
    year = {2021},
    journal = {Electoral Studies},
    author = {Bolsen, Toby and Thornton, Judd R.},
    number = {August 2020},
    pages = {102293},
    volume = {71},
    publisher = {Elsevier Ltd},
    url = {https://doi.org/10.1016/j.electstud.2021.102293},
    doi = {10.1016/j.electstud.2021.102293},
    issn = {02613794},
    keywords = {Affective polarization, Person-positivity bias, Political sophistication}
}

@article{Karreth2013,
    title = {{Catchall or Catch and Release? The Electoral Consequences of Social Democratic Parties' March to the Middle in Western Europe}},
    year = {2013},
    journal = {Comparative Political Studies},
    author = {Karreth, Johannes and Polk, Jonathan T and Allen, Christopher S},
    number = {7},
    pages = {791--822},
    volume = {46},
    url = {https://journals.sagepub.com/doi/pdf/10.1177/0010414012463885},
    doi = {10.1177/0010414012463885},
    issn = {00104140},
    keywords = {historical institutionalism, institutions, neoliberal convergence, party positions, political parties, public opinion, social democracy}
}

@article{Enos2014,
    title = {{Causal effect of intergroup contact on exclusionary attitudes}},
    year = {2014},
    journal = {Proceedings of the National Academy of Sciences},
    author = {Enos, Ryan D},
    number = {10},
    pages = {3699--3704},
    volume = {111},
    url = {www.pnas.org/cgi/doi/10.1073/pnas.1317670111},
    doi = {10.1073/pnas.1317670111},
    issn = {0027-8424}
}

@article{Tsfati2020,
    title = {{Causes and consequences of mainstream media dissemination of fake news: literature review and synthesis}},
    year = {2020},
    journal = {Annals of the International Communication Association},
    author = {Tsfati, Yariv and Boomgaarden, H. G. and Str{\"{o}}mb{\"{a}}ck, J. and Vliegenthart, R. and Damstra, A. and Lindgren, E.},
    number = {2},
    pages = {157--173},
    volume = {44},
    publisher = {Taylor {\&} Francis},
    url = {https://doi.org/10.1080/23808985.2020.1759443},
    doi = {10.1080/23808985.2020.1759443},
    issn = {23808977},
    keywords = {Fake news, disinformation, fact checking}
}

@article{Adams2012,
    title = {{Causes and Electoral Consequences of Party Policy Shifts in Multiparty Elections: Theoretical Results and Empirical Evidence}},
    year = {2012},
    journal = {Annual Review of Political Science},
    author = {Adams, James},
    number = {1},
    pages = {401--419},
    volume = {15},
    url = {www.annualreviews.org},
    doi = {10.1146/annurev-polisci-031710-101450},
    issn = {1094-2939},
    keywords = {representation, spatial modeling, valence issues, voting behavior}
}

@article{Baunach2012,
    title = {{Changing same-sex marriage attitudes in America from 1988 through 2010}},
    year = {2012},
    journal = {Public Opinion Quarterly},
    author = {Baunach, Dawn Michelle},
    number = {2},
    pages = {364--378},
    volume = {76},
    url = {https://academic.oup.com/poq/article-abstract/76/2/364/1819280},
    doi = {10.1093/poq/nfs022},
    issn = {0033362X}
}

@article{Fernandes2021,
    title = {{Choice Matters: Responses to Political Information Vary in Randomized vs. Selective Exposure Contexts}},
    year = {2021},
    journal = {Mass Communication and Society},
    author = {Fernandes, Juliana and Lewis, Nicky and Hong, Cheng},
    publisher = {Routledge},
    doi = {10.1080/15205436.2021.1905849},
    issn = {15327825}
}

@article{Blais2019,
    title = {{Civic Duty and Voter Turnout}},
    year = {2019},
    journal = {Political Behavior},
    author = {Blais, André and Achen, Christopher H.},
    number = {2},
    pages = {473--497},
    volume = {41},
    doi = {10.1007/s11109-018-9459-3},
    issn = {01909320},
    keywords = {Duty, Ethical voting, Preference, Turnout}
}

@article{Weinschenk2021,
    title = {{Civic Education in High School and Voter Turnout in Adulthood}},
    year = {2021},
    journal = {British Journal of Political Science},
    author = {Weinschenk, Aaron C. and Dawes, Christopher T.},
    number = {April 2020},
    month = {1},
    pages = {1--15},
    url = {https://www.cambridge.org/core/product/identifier/S0007123420000435/type/journal_article},
    doi = {10.1017/S0007123420000435},
    issn = {0007-1234},
    keywords = {civic education, political participation, voter turnout, voting}
}

@article{Peterson2018,
    title = {{Classification Accuracy as a Substantive Quantity of Interest: Measuring Polarization in Westminster Systems}},
    year = {2018},
    journal = {Political Analysis},
    author = {Peterson, Andrew and Spirling, Arthur},
    number = {1},
    pages = {120--128},
    volume = {26},
    doi = {10.1017/pan.2017.39},
    issn = {14764989},
    keywords = {Statistical analysis of texts, learning, polarization}
}

@article{Levendusky2010,
    title = {{Clearer cues, more consistent voters: A benefit of elite polarization}},
    year = {2010},
    journal = {Political Behavior},
    author = {Levendusky, Matthew S.},
    number = {1},
    pages = {111--131},
    volume = {32},
    doi = {10.1007/s11109-009-9094-0},
    issn = {01909320},
    keywords = {Attitude consistency, Elite polarization, Experiment}
}

@misc{Franklin2010,
    title = {{Cleavage research: A critical appraisal}},
    year = {2010},
    booktitle = {West European Politics},
    author = {Franklin, Mark N},
    number = {3},
    pages = {648--658},
    volume = {33},
    isbn = {0140-2382},
    doi = {10.1080/01402381003654650},
    issn = {01402382}
}

@incollection{lipset-rokkan67,
    title = {{Cleavage Structures, Party Systems, and Voter Alignments. An Introduction}},
    year = {1967},
    booktitle = {Party Systems and Voter Alignments: Cross-National Perspectives},
    author = {Lipset, Seymour Martin and Rokkan, Stein},
    editor = {Lipset, Seymour Martin and Rokkan, Stein},
    pages = {1--64},
    publisher = {Collier-Macmillan},
    address = {New York/London},
    keywords = {imported}
}

@article{Hooghe2018,
    title = {{Cleavage theory meets Europe’s crises: Lipset, Rokkan, and the transnational cleavage}},
    year = {2018},
    journal = {Journal of European Public Policy},
    author = {Hooghe, Liesbet and Marks, Gary},
    number = {1},
    pages = {109--135},
    volume = {25},
    url = {http://www.tandfonline.com/action/journalInformation?journalCode=rjpp20},
    doi = {10.1080/13501763.2017.1310279},
    issn = {14664429},
    keywords = {European integration, Political parties, cleavage, elections, euro crisis, immigration}
}

@article{Schaffer2015,
    title = {{Clientelism as Persuasion-Buying: Evidence From Latin America}},
    year = {2015},
    journal = {Comparative Political Studies},
    author = {Schaffer, Joby and Baker, Andy},
    number = {9},
    pages = {1093--1126},
    volume = {48},
    url = {https://journals.sagepub.com/doi/pdf/10.1177/0010414015574881},
    doi = {10.1177/0010414015574881},
    issn = {15523829},
    keywords = {Latin America, clientelism, networks, voting behavior}
}

@article{Hicken2020,
    title = {{Clientelism's Red Herrings: Dead Ends and New Directions in the Study of Nonprogrammatic Politics}},
    year = {2020},
    journal = {Annual Review of Political Science},
    author = {Hicken, Allen and Nathan, Noah L.},
    pages = {277--294},
    volume = {23},
    doi = {10.1146/annurev-polisci-050718-032657},
    issn = {10942939},
    keywords = {Clientelism, brokers, distributive politics, elections}
}

@article{Mikhaylov2012,
    title = {{Coder reliability and misclassification in the human coding of party manifestos}},
    year = {2012},
    journal = {Political Analysis},
    author = {Mikhaylov, Slava and Laver, Michael and Benoit, Kenneth R.},
    number = {1},
    pages = {78--91},
    volume = {20},
    doi = {10.1093/pan/mpr047},
    issn = {10471987}
}

@article{Fowler2015,
    title = {{College football, elections, and false-positive results in observational research}},
    year = {2015},
    journal = {Proceedings of the National Academy of Sciences of the United States of America},
    author = {Fowler, Anthony and Pablo Montagnes, B.},
    number = {45},
    pages = {13800--13804},
    volume = {112},
    doi = {10.1073/pnas.1502615112},
    issn = {10916490},
    pmid = {26504202}
}

@article{Biela2012,
    title = {{Combining Federalism and Decentralization: Comparative Case Studies on Regional Development Policies in Switzerland, Austria, Denmark, and Ireland}},
    year = {2012},
    journal = {Comparative Political Studies},
    author = {Biela, Jan and Hennl, Annika and Kaiser, André},
    number = {4},
    pages = {447--476},
    volume = {45},
    url = {http://cps.sagepub.com},
    isbn = {0010-4140},
    doi = {10.1177/0010414011421767},
    issn = {00104140},
    keywords = {case studies, decentralization, federalism, performance, regional development policy}
}

@article{Abrams1988,
    title = {{Comments on the motivational status of self‐esteem in social identity and intergroup discrimination}},
    year = {1988},
    journal = {European Journal of Social Psychology},
    author = {Abrams, Dominic and Hogg, Michael A.},
    number = {4},
    pages = {317--334},
    volume = {18},
    doi = {10.1002/ejsp.2420180403},
    issn = {10990992}
}

@article{DoAmaral2016,
    title = {{Como os brasileiros escolhem os governadores? Desvendando as razões do voto para os executivos estaduais no Brasil em 2014}},
    year = {2016},
    journal = {Opiniao Publica},
    author = {do Amaral, Oswaldo E. and Tanaka, Marcela},
    number = {3},
    pages = {675--701},
    volume = {22},
    url = {https://www.cesop.unicamp.br/vw/1IMHzRq0wNQ_MDA_afeb4_/7 Como os brasileiros escolhem os governadores.pdf},
    doi = {10.1590/1807-01912016223675},
    issn = {18070191},
    keywords = {Elections 2014, Electoral behaviour, State governments}
}

@article{Armijo2006,
    title = {{Compared to What?}},
    year = {2006},
    journal = {Comparative Political Studies},
    author = {Armijo, Leslie Elliott and Faucher, Philippe and Dembinska, Magdalena},
    number = {6},
    month = {8},
    pages = {759--786},
    volume = {39},
    url = {http://journals.sagepub.com/doi/10.1177/0010414006287895},
    doi = {10.1177/0010414006287895},
    issn = {0010-4140},
    keywords = {brazil, democracy, developing countries, economic, policy making, political institutions, reform}
}

@article{GiovanniSartori1991,
    title = {{Comparing and Miscomparing}},
    year = {1991},
    journal = {Journal of Theoretical Politics},
    author = {{Giovanni Sartori}},
    number = {3},
    pages = {243--257},
    volume = {3}
}

@article{Limongi2015,
    title = {{Competi{\c{c}}{\~{a}}o partid{\'{a}}ria e voto nas elei{\c{c}}ões presidenciais no Brasil}},
    year = {2015},
    journal = {Opini{\~{a}}o P{\'{u}}blica},
    author = {Limongi, Fernando and Guarnieri, Fernando},
    number = {1},
    pages = {60--86},
    volume = {21},
    url = {http://www.scielo.br/scielo.php?script=sci_arttext&pid=S0104-62762015000100060&lng=pt&tlng=pt},
    doi = {10.1590/1807-019121160},
    issn = {0104-6276},
    keywords = {brazilian social democracy, electoral competition, electoral coordination, parties, presidential elections, s party, worker}
}

@article{Sartori1970,
    title = {{Concept Misformation in Comparative Politics}},
    year = {1970},
    journal = {American Political Science Review},
    author = {Sartori, Giovanni},
    number = {04},
    month = {12},
    pages = {1033--1053},
    volume = {64},
    url = {http://www.journals.cambridge.org/abstract_S0003055400133325},
    isbn = {0003-0554},
    doi = {10.2307/1958356},
    issn = {0003-0554},
    pmid = {376}
}

@incollection{Mair2008a,
    title = {{Concepts and concept formation}},
    year = {2008},
    booktitle = {Approaches and Methodologies in the Social Sciences, A Pluralist Perspective},
    author = {Mair, Peter},
    pages = {177--197}
}

@article{Bauer2019,
    title = {{Conceptualizing and measuring polarization: A review}},
    year = {2019},
    author = {Bauer, Paul Cornelius},
    pages = {1--38},
    doi = {10.31235/osf.io/e5vp8},
    keywords = {conceptualization, measurement, polarization, political polarization}
}

@article{Oscarsson2019,
    title = {{Consideration set models of electoral choice: Theory, method, and application}},
    year = {2019},
    journal = {Electoral Studies},
    author = {Oscarsson, Henrik and Rosema, Martin},
    number = {September 2017},
    pages = {256--262},
    volume = {57},
    publisher = {Elsevier},
    url = {https://doi.org/10.1016/j.electstud.2018.08.003},
    doi = {10.1016/j.electstud.2018.08.003},
    issn = {02613794}
}

@article{Imhoff,
    title = {{Conspiracy Mentality and Political Orientation across 26 countries}},
    journal = {Nature Human Behavior},
    author = {Imhoff, Roland and Zimmer, Felix and Klein, Olivier and Ant{\'{o}}nio, João H. C. and Babinska, Maria and Bangerter, Adrian and Bilewicz, Michal and Blanu{\v{s}}a, Nebojša and Bovan, Kosta and Bu{\v{z}}arovska, Rumena and Cichocka, Aleksandra and Delouv{\'{e}}e, Sylvain and Douglas, Karen M. and Dyrendal, Asbjørn and Etienne, Tom and Gjoneska, Biljana and Graf, Sylvie and Gualda, Estrella and Hirschberger, Gilad and Kende, Anna and Kutiyski, Yordan and Krek{\'{o}}, Peter and Krouwel, Andre and Mari, Silvia and Đorđevi{\'{c}} Milo{\v{s}}evi{\'{c}}, Jasna and Panasiti, Maria Serena and Pantazi, Myrto and Petkovski, Ljupcho and Porciello, Giuseppina and Rabelo, André and Radu, Raluca and Sava, Florin A. and Schepisi, Michael and Sutton, Robbie M. and Swami, Viren and Th{\'{o}}risd{\'{o}}ttir, Hulda and Turja{\v{c}}anin, Vladimir and Wagner-Egger, Pascal and {\v{Z}}e{\v{z}}elj, Iris and Prooijen, Jan-Willem van},
    doi = {10.1038/s41562-021-01258-7}
}

@article{Hameleers2020a,
    title = {{Constructing Discourses on (Un)truthfulness: Attributions of Reality, Misinformation, and Disinformation by Politicians in a Comparative Social Media Setting}},
    year = {2020},
    journal = {Communication Research},
    author = {Hameleers, Michael and Minihold, Sophie},
    pages = {1--24},
    doi = {10.1177/0093650220982762},
    issn = {15523810},
    keywords = {disinformation, fake news, media criticism, misinformation, post-factual relativism, post-truth}
}

@article{Stavrakakis2016,
    title = {{Contemporary Left-wing Populism in Latin America: Leadership, Horizontalism, and Postdemocracy in Ch{\'{a}}vez's Venezuela}},
    year = {2016},
    journal = {Latin American Politics and Society},
    author = {Stavrakakis, Yannis and Kioupkiolis, Alexandros and Katsambekis, Giorgos and Nikisianis, Nikos and Siomos, Thomas},
    number = {3},
    pages = {51--76},
    volume = {58},
    doi = {10.1111/j.1548-2456.2016.00318.x},
    issn = {1531426X}
}

@article{Smith2019,
    title = {{Contextual Word Representations: A Contextual Introduction}},
    year = {2019},
    author = {Smith, Noah A.},
    number = {2019},
    pages = {1--15},
    url = {http://arxiv.org/abs/1902.06006},
    arxivId = {1902.06006}
}

@article{Valente2015,
    title = {{Countering Inequality: Brazil's Movimento Sem-Terra}},
    year = {2015},
    journal = {Geographical Review},
    author = {Valente, Rubia R. and Berry, Brian J.L.},
    number = {3},
    month = {7},
    pages = {263--282},
    volume = {105},
    publisher = {American Medical Association (AMA)},
    url = {http://doi.wiley.com/10.1111/j.1931-0846.2015.12078.x},
    doi = {10.1111/j.1931-0846.2015.12078.x},
    issn = {19310846},
    keywords = {Agrarian reform, Brazil, Movimento dos Trabalhadores Rurais Sem-Terra (MST), Pesquisa Nacional de Educa{\c{c}}{\~{a}}o na Reforma Agr{\'{a}}ria (, Rural education}
}

@article{Smith2020a,
    title = {{Covid vs Democracy : Brazil's Populist Playbook}},
    year = {2020},
    author = {Smith, Amy Erica},
    number = {4},
    pages = {76--90},
    volume = {31}
}

@article{Samuels2014,
    title = {{Crafting Mass Partisanship at the Grass Roots}},
    year = {2014},
    journal = {British Journal of Political Science},
    author = {Samuels, David and Zucco, Cesar},
    number = {4},
    pages = {755--775},
    volume = {45},
    doi = {10.1017/S0007123413000549},
    issn = {14692112}
}

@article{Zucco2012,
    title = {{Crafting Mass Partisanship at the Grass Roots, from the Top Down}},
    year = {2012},
    journal = {SSRN Electronic Journal},
    author = {Zucco, Cesar and Samuels, David J.},
    pages = {1--34},
    doi = {10.2139/ssrn.2002166}
}

@article{Albarracin2018,
    title = {{Criminalized electoral politics in Brazilian urban peripheries}},
    year = {2018},
    journal = {Crime, Law and Social Change},
    author = {Albarrac{\'{i}}n, Juan},
    number = {4},
    month = {6},
    pages = {553--575},
    volume = {69},
    publisher = {Springer Netherlands},
    url = {http://link.springer.com/10.1007/s10611-017-9761-8},
    isbn = {1061101797618},
    doi = {10.1007/s10611-017-9761-8},
    issn = {15730751}
}

@article{Jeandesboz2017,
    title = {{Crisis , Routine , Consolidation : The Politics of the Mediterranean Migration Crisis Crisis , Routine , Consolidation : The Politics of the}},
    year = {2017},
    journal = {Mediterranean Politics},
    author = {Jeandesboz, Julien and Pallister-wilkins, Polly},
    number = {October},
    pages = {1--5},
    volume = {9395},
    publisher = {Routledge},
    url = {http://dx.doi.org/10.1080/13629395.2016.1145825},
    doi = {10.1080/13629395.2016.1145825},
    issn = {1362-9395}
}

@article{Boyd2012,
    title = {{CRITICAL QUESTIONS FOR BIG DATA}},
    year = {2012},
    journal = {Information, Communication {\&} Society},
    author = {boyd, danah and Crawford, Kate},
    number = {5},
    pages = {662--679},
    volume = {15},
    url = {https://www.tandfonline.com/action/journalInformation?journalCode=rics20 http://www.tandfonline.com/doi/abs/10.1080/1369118X.2012.678878},
    doi = {10.1080/1369118X.2012.678878},
    issn = {1369-118X}
}

@article{Warmington2020,
    title = {{Critical race theory in England: impact and opposition}},
    year = {2020},
    journal = {Identities},
    author = {Warmington, Paul},
    number = {1},
    pages = {20--37},
    volume = {27},
    publisher = {Routledge},
    url = {https://doi.org/10.1080/1070289X.2019.1587907},
    doi = {10.1080/1070289X.2019.1587907},
    issn = {15473384},
    keywords = {Critical race theory, Marxism, academia, education, race, racism}
}

@misc{BoxelL.GentzkowM.Shapiro2012,
    title = {{Cross-Country Trends in Affective Polarization}},
    year = {2012},
    author = {Boxel, L., Gentzkow, M., Shapiro, J.},
    number = {5},
    volume = {91},
    isbn = {9788578110796},
    doi = {10.1017/CBO9781107415324.004},
    issn = {00157120},
    pmid = {25246403},
    arxivId = {arXiv:1011.1669v3},
    keywords = {affective polarization}
}

@article{Hiaeshutter-Rice2021,
    title = {{Cued by Culture: Political Imagery and Partisan Evaluations}},
    year = {2021},
    journal = {Political Behavior},
    author = {Hiaeshutter-Rice, Dan and Neuner, Fabian G. and Soroka, Stuart},
    number = {0123456789},
    publisher = {Springer US},
    url = {https://doi.org/10.1007/s11109-021-09726-6},
    isbn = {0123456789},
    doi = {10.1007/s11109-021-09726-6},
    issn = {0190-9320},
    keywords = {Partisanship,Candidate evaluation,Non-verbal commu, and drink different beer, candidate evaluation, cultural divide, hetherington, heuristics, it is about life, just about politics, non-verbal communication, olitics is no longer, p, partisanship, polarization, they drive different cars, watch different sports, weiler}
}

@article{Olli2022,
    title = {{Cultural theory, rejection of cultural bias, and party preference}},
    year = {2022},
    journal = {Party Politics},
    author = {Olli, Eero and Swedlow, Brendon},
    number = {June 2021},
    month = {2},
    pages = {135406882110710},
    volume = {0},
    url = {http://journals.sagepub.com/doi/10.1177/13540688211071065},
    isbn = {1354068821107},
    doi = {10.1177/13540688211071065},
    issn = {1354-0688},
    keywords = {cultural theory, grid-group cultural theory, ideology, negative partisanship, party preference, political parties, values}
}

@book{Web-2011,
    title = {{Das Web-2.0-Monopoly}},
    year = {2011},
    author = {Web-, Das},
    number = {November 2008},
    pages = {1--6},
    isbn = {0691034702},
    issn = {00943061},
    pmid = {350},
    arxivId = {arXiv:1011.1669v3}
}

@article{Harbers2010,
    title = {{Decentralization and the development of nationalized party systems in new democracies: Evidence from Latin America}},
    year = {2010},
    journal = {Comparative Political Studies},
    author = {Harbers, Imke},
    number = {5},
    pages = {606--627},
    volume = {43},
    url = {http://cps.sagepub.com},
    isbn = {0010-4140{\textbackslash}r1552-3829},
    doi = {10.1177/0010414008330285},
    issn = {00104140},
    keywords = {Decentralization, Latin America, New democracies, Party system nationalization}
}

@misc{Fisher2016,
    title = {{Definitely Not Moralistic: State Political Culture and Support for Donald Trump in the Race for the 2016 Republican Presidential Nomination}},
    year = {2016},
    booktitle = {PS - Political Science and Politics},
    author = {Fisher, Patrick I},
    number = {4},
    pages = {743--747},
    volume = {49},
    isbn = {1049096516001},
    doi = {10.1017/S1049096516001475},
    issn = {15375935}
}

@article{ODonell1994,
    title = {{Delegative Democracy}},
    year = {1994},
    journal = {Journal of Democracy},
    author = {O'Donell, Guillermo A},
    number = {1},
    pages = {55--69},
    volume = {5},
    url = {http://muse.jhu.edu/content/crossref/journals/journal_of_democracy/v005/5.1odonnell.pdf},
    isbn = {0815328648},
    doi = {10.1353/jod.1994.0010},
    issn = {1086-3214},
    pmid = {25246403},
    arxivId = {arXiv:1011.1669v3}
}

@article{Souza2018,
    title = {{DEMOCRACIA E POLARIZA{\c{C}}{\~{A}}O ELEITORAL NO BRASIL: AS OPINIÕES DOS ELEITORES DE PT E DO PSDB (2002-2014)}},
    year = {2018},
    journal = {Missões},
    author = {Souza, B. M. and Viscarra, S. P.},
    number = {3},
    volume = {4},
    issn = {2447-0244}
}

@book{Carothers2019,
    title = {{Democracies Divided: The Global Challenge of Political Polarization}},
    year = {2019},
    editor = {Carothers, Thomas and O’Donohue, Andrew},
    month = {4},
    publisher = {Brookings Institution Press},
    url = {http://www.jstor.org/stable/10.7864/j.ctvbd8j2p},
    isbn = {9780815737216}
}

@article{Eichengreen2008,
    title = {{Democracy and globalization}},
    year = {2008},
    journal = {Economics and Politics},
    author = {Eichengreen, Barry and Leblang, David},
    number = {3},
    month = {11},
    pages = {289--334},
    volume = {20},
    publisher = {Wiley/Blackwell (10.1111)},
    url = {http://doi.wiley.com/10.1111/j.1468-0343.2007.00329.x},
    isbn = {9781426700651},
    doi = {10.1111/j.1468-0343.2007.00329.x},
    issn = {09541985},
    pmid = {60059619},
    arxivId = {arXiv:1011.1669v3}
}

@article{Horowitz1993,
    title = {{Democracy in Divided Societies}},
    year = {1993},
    journal = {Journal of Democracy},
    author = {Horowitz, Donald L},
    number = {4},
    pages = {18--38},
    volume = {4},
    url = {http://muse.jhu.edu/content/crossref/journals/journal_of_democracy/v004/4.4horowitz.pdf},
    doi = {10.1353/jod.1993.0054},
    issn = {1086-3214}
}

@article{Neundorf2010,
    title = {{Democracy in transition: A micro perspective on system change in post-socialist societies}},
    year = {2010},
    journal = {Journal of Politics},
    author = {Neundorf, Anja},
    number = {4},
    month = {10},
    pages = {1096--1108},
    volume = {72},
    url = {https://www.journals.uchicago.edu/doi/10.1017/S0022381610000551},
    isbn = {0022-3816},
    doi = {10.1017/S0022381610000551},
    issn = {00223816}
}

@article{Zilinsky2019,
    title = {{Democratic deconsolidation revisited: Young Europeans are not dissatisfied with democracy}},
    year = {2019},
    journal = {Research and Politics},
    author = {Zilinsky, Jan},
    number = {1},
    volume = {6},
    url = {https://doi.org/10.1177/2053168018814332},
    doi = {10.1177/2053168018814332},
    issn = {20531680},
    keywords = {Public opinion, deconsolidation, democratic backsliding, democratic support, millennials, regime performance}
}

@article{Harbers2014,
    title = {{Democratic institutions beyond the nation state: Measuring institutional dissimilarity in federal countries}},
    year = {2014},
    journal = {Government and Opposition},
    author = {Harbers, Imke and Ingram, Matthew C.},
    number = {1},
    pages = {24--46},
    volume = {49},
    isbn = {1477-7053},
    doi = {10.1017/gov.2013.20},
    issn = {0017257X}
}

@article{Levitsky2018,
    title = {{Democratic Survival and Weakness}},
    year = {2018},
    journal = {Journal of Democracy},
    author = {Levitsky, Steven},
    number = {4},
    pages = {102--113},
    volume = {29},
    url = {https://muse.jhu.edu/article/705721},
    doi = {10.1353/jod.2018.0066},
    issn = {1086-3214}
}

@article{Layton2021,
    title = {{Demographic polarization and the rise of the far right: Brazil’s 2018 presidential election}},
    year = {2021},
    journal = {Research and Politics},
    author = {Layton, Matthew L and Smith, Amy Erica and Moseley, Mason W and Cohen, Mollie J},
    number = {1},
    volume = {8},
    isbn = {2053168021},
    doi = {10.1177/2053168021990204},
    issn = {20531680},
    keywords = {Brazil, Electoral behavior, demographic polarization, far right, identity politics}
}

@article{Nicolau2014,
    title = {{Determinantes do voto no primeiro turno das elei{\c{c}}ões presidenciais brasileiras de 2010: uma an{\'{a}}lise explorat{\'{o}}ria}},
    year = {2014},
    journal = {Opini{\~{a}}o P{\'{u}}blica},
    author = {Nicolau, Jairo},
    number = {3},
    month = {12},
    pages = {311--325},
    volume = {20},
    url = {http://www.scielo.br/scielo.php?script=sci_arttext&pid=S0104-62762014000300311&lng=pt&tlng=pt},
    doi = {10.1590/1807-01912014203311},
    issn = {0104-6276},
    keywords = {Electoral behaviour in Brazil, Presidential elections 2010, Vote for president in Brazil}
}

@article{Clague2001,
    title = {{Determinants of Lasting Democracy in Poor Countries: Culture, Development, and Institutions}},
    year = {2001},
    journal = {The Annals of the American Academy of Political and Social Science},
    author = {Clague, Christopher and Gleason, Suzanne and Knack, Stephen},
    number = {1},
    pages = {16--41},
    volume = {573},
    doi = {10.1177/000271620157300102},
    issn = {00027162}
}

@article{Setzler2021,
    title = {{Did Brazilians Vote for Jair Bolsonaro Because They Share his Most Controversial Views?}},
    year = {2021},
    author = {Setzler, Mark},
    pages = {1--16},
    volume = {15},
    keywords = {10, 1590, 1981-3821202100010006, 2018 brazilian presidential election, 7910, 8tnqhz, brazilian elections, brazilian voting behavior, doi, dvn, for data replication, http, https, jair bolsonaro, nationalism, org, right-wing, see}
}

@article{Guess2022,
    title = {{Digital literacy and online political behavior}},
    year = {2022},
    journal = {Political Science Research and Methods},
    author = {Guess, Andrew M. and Munger, Kevin},
    pages = {1--19},
    doi = {10.1017/psrm.2022.17},
    issn = {2049-8470},
    keywords = {data collection, digital literacy, information retrieval, survey measurement}
}

@article{Cardenal2019,
    title = {{Digital Technologies and Selective Exposure: How Choice and Filter Bubbles Shape News Media Exposure}},
    year = {2019},
    journal = {International Journal of Press/Politics},
    author = {Cardenal, Ana S. and Aguilar-Paredes, Carlos and Galais, Carol and P{\'{e}}rez-Montoro, Mario},
    number = {4},
    pages = {465--486},
    volume = {24},
    doi = {10.1177/1940161219862988},
    issn = {19401612},
    keywords = {digital technologies, filter bubbles, media exposure, online selective exposure, platforms}
}

@article{Skytte2020,
    title = {{Dimensions of Elite Partisan Polarization: Disentangling the Effects of Incivility and Issue Polarization}},
    year = {2020},
    journal = {British Journal of Political Science},
    author = {Skytte, Rasmus},
    month = {6},
    pages = {1--19},
    url = {https://www.cambridge.org/core/product/identifier/S0007123419000760/type/journal_article},
    doi = {10.1017/S0007123419000760},
    issn = {0007-1234},
    keywords = {a variety of potentially, affective polarization, american politics, attitude polarization, druckman, for example, for instance, in recent decades, incivility, it, opinions toward the ideological, peterson and, polarization, polarization in the, poles, political trust, problematic effects on citizens, pushes partisans, researchers have found that, the growing elite partisan, united states has had}
}

@article{Jungherr2021,
    title = {{Disinformation and the Structural Transformations of the Public Arena: Addressing the Actual Challenges to Democracy}},
    year = {2021},
    journal = {Social Media and Society},
    author = {Jungherr, Andreas and Schroeder, Ralph},
    number = {1},
    volume = {7},
    doi = {10.1177/2056305121988928},
    issn = {20563051},
    keywords = {disinformation, gatekeepers, journalism, public arena, social structures}
}

@article{VanderMeer2016,
    title = {{Dissecting the causal chain from quality of government to political support}},
    year = {2016},
    author = {van der Meer, Tom W.G.},
    pages = {1--19}
}

@article{Hobolt2018,
    title = {{Divided by the Vote : Affective Polarization in the Wake of Brexit}},
    year = {2018},
    journal = {American Political Science Association},
    author = {Hobolt, Sara B and J, Thomas and {Leeper} and Tilley, James},
    pages = {1--34},
    url = {http://ukandeu.ac.uk/emerging-brexit-identities/},
    keywords = {affective polarization, bias, brexit, group identity, partisanship, prejudices}
}

@article{DeLaO2013,
    title = {{Do Conditional Cash Transfers Affect Electoral Behavior? Evidence from a Randomized Experiment in Mexico}},
    year = {2013},
    journal = {American Journal of Political Science},
    author = {De La O, Ana L.},
    number = {1},
    pages = {1--14},
    volume = {57},
    url = {http://anadelao.commons.yale.edu.},
    doi = {10.1111/j.1540-5907.2012.00617.x},
    issn = {15405907}
}

@article{Roberts2013,
    title = {{Do Electoral Laws Affect Women's Representation?}},
    year = {2013},
    journal = {Comparative Political Studies},
    author = {Roberts, Andrew and Seawright, Jason and Cyr, Jennifer},
    number = {12},
    pages = {1555--1581},
    volume = {46},
    url = {http://www.},
    doi = {10.1177/0010414012463906},
    issn = {00104140},
    keywords = {electoral systems, matching methods, women's representation}
}

@article{Ventura2021,
    title = {{Do mayors matter? Reverse coattails on congressional elections in Brazil}},
    year = {2021},
    journal = {Electoral Studies},
    author = {Ventura, Tiago},
    number = {October 2020},
    month = {2},
    pages = {102242},
    volume = {69},
    publisher = {Elsevier Ltd},
    url = {https://doi.org/10.1016/j.electstud.2020.102242 https://linkinghub.elsevier.com/retrieve/pii/S0261379420301219},
    doi = {10.1016/j.electstud.2020.102242},
    issn = {02613794},
    keywords = {brazil, mayors, political parties, reverse coattail effects, subnational politics}
}

@article{Plescia2020,
    title = {{Do people want a ‘fairer’ electoral system? An experimental study in four countries}},
    year = {2020},
    journal = {European Journal of Political Research},
    author = {Plescia, Carolina and Blais, André and H{\"{o}}gstr{\"{o}}m, John},
    number = {4},
    pages = {733--751},
    volume = {59},
    doi = {10.1111/1475-6765.12372},
    issn = {14756765},
    keywords = {electoral rules, proportionality, voter satisfaction, voting experiment}
}

@article{Bischof2019,
    title = {{Do Voters Polarize When Radical Parties Enter Parliament?}},
    year = {2019},
    journal = {American Journal of Political Science},
    author = {Bischof, Daniel and Wagner, Markus},
    number = {4},
    month = {10},
    pages = {888--904},
    volume = {63},
    url = {https://onlinelibrary.wiley.com/doi/abs/10.1111/ajps.12449},
    doi = {10.1111/ajps.12449},
    issn = {0092-5853}
}

@article{Harteveld2021c,
    title = {{Does affective polarization increase turnout? Evidence from Germany, Spain and the Netherlands}},
    year = {2021},
    author = {Harteveld, Eelco and Wagner, Markus},
    pages = {1--31},
    url = {http://www.eelcoharteveld.nl/wp-content/uploads/2021/02/Harteveld_Wagner_Does-affective-polarization-increase-turnout.pdf},
    keywords = {affective polarisation, political engagement, political sophistication, turnout}
}

@article{Cantarella2020,
    title = {{Does Fake News Affect Voting Behaviour?}},
    year = {2020},
    journal = {SSRN Electronic Journal},
    author = {Cantarella, Michele and Fraccaroli, Nicolò and Volpe, Roberto Geno},
    number = {6},
    volume = {18},
    doi = {10.2139/ssrn.3629666},
    issn = {1556-5068}
}

@article{Krupenkin2020,
    title = {{Does Partisanship Affect Compliance with Government Recommendations?}},
    year = {2020},
    journal = {Political Behavior},
    author = {Krupenkin, Masha},
    url = {https://doi.org/10.1007/s11109-020-09613-6},
    isbn = {0123456789},
    doi = {10.1007/s11109-020-09613-6},
    issn = {0190-9320},
    keywords = {Antivaccine, Government regulations, Partisanship, Public health, Vaccination, Vaccines}
}

@article{Barber2019,
    title = {{Does Party Trump Ideology? Disentangling Party and Ideology in America}},
    year = {2019},
    journal = {American Political Science Review},
    author = {Barber, Michael and Pope, Jeremy C.},
    number = {1},
    pages = {38--54},
    volume = {113},
    isbn = {0003055418},
    doi = {10.1017/S0003055418000795},
    issn = {15375943}
}

@article{Claassen2019,
    title = {{Does Public Support Help Democracy Survive?}},
    year = {2019},
    journal = {American Journal of Political Science},
    author = {Claassen, Christopher},
    number = {0},
    pages = {1--17},
    volume = {00},
    doi = {10.1111/ajps.12452},
    issn = {0092-5853}
}

@article{PEYTON2020,
    title = {{Does Trust in Government Increase Support for Redistribution? Evidence from Randomized Survey Experiments}},
    year = {2020},
    journal = {American Political Science Review},
    author = {PEYTON, KYLE},
    month = {3},
    pages = {1--7},
    url = {https://www.cambridge.org/core/product/identifier/S0003055420000076/type/journal_article},
    doi = {10.1017/S0003055420000076},
    issn = {0003-0554}
}

@article{Holland2017,
    title = {{Easy and Hard Redistribution: The Political Economy of Welfare States in Latin America}},
    year = {2017},
    journal = {Perspectives on Politics},
    author = {Holland, Alisha C and Schneider, Ben Ross},
    number = {4},
    pages = {988--1006},
    volume = {15},
    url = {https://doi.org/10.1017/S1537592717002122},
    doi = {10.1017/s1537592717002122},
    issn = {1537-5927}
}

@article{Wojcieszak2021,
    title = {{Echo chambers revisited: The (overwhelming)sharing of in-group politicians, pundits and mediaon Twitter}},
    year = {2021},
    author = {Wojcieszak, Magdalena},
    number = {Xx},
    volume = {arXiv:1707},
    url = {http://arxiv.org/abs/1712.09707},
    doi = {10.31219/osf.io/xwc79}
}

@article{Kitschelt2013,
    title = {{Economic Development, Democratic Experience, and Political Parties' Linkage Strategies}},
    year = {2013},
    journal = {Comparative Political Studies},
    author = {Kitschelt, Herbert and Kselman, Daniel M.},
    number = {11},
    pages = {1453--1484},
    volume = {46},
    doi = {10.1177/0010414012453450},
    issn = {00104140},
    keywords = {clientelism, democratic experience, development, party organization, programmatism}
}

@incollection{VanderMeer2017,
    title = {{Economic Performance and Political Trust}},
    year = {2017},
    booktitle = {The Oxford Handbook of Social and Political Trust},
    author = {van der Meer, Tom W.G.},
    editor = {Uslaner, Eric M.},
    month = {8},
    volume = {1},
    publisher = {Oxford University Press},
    url = {www.oxfordhandbooks.com http://oxfordhandbooks.com/view/10.1093/oxfordhb/9780190274801.001.0001/oxfordhb-9780190274801-e-16},
    isbn = {9780190274801},
    doi = {10.1093/oxfordhb/9780190274801.013.16}
}

@article{Voting2016,
    title = {{Economic Retrospective Voting in American National Elections : A Micro-Analysis Author ( s ): Morris P . Fiorina Source : American Journal of Political Science , Vol . 22 , No . 2 ( May , 1978 ), pp . 426-443 Published by : Midwest Political Science Assoc}},
    year = {2016},
    author = {Voting, Economic Retrospective and Elections, American National and Author, Micro-analysis and Source, Morris P Fiorina},
    number = {2},
    pages = {426--443},
    volume = {22}
}

@article{Cordova2010,
    title = {{Economic Shocks and Democratic Vulnerabilities in Latin America and the Caribbean}},
    year = {2010},
    journal = {Latin American Politics and Society},
    author = {C{\'{o}}rdova, Abby and Seligson, Mitchell A},
    number = {02},
    pages = {1--35},
    volume = {52},
    url = {https://www.jstor.org/stable/pdf/40660523.pdf?refreqid=excelsior%3A2e82010eac3d7cd5c47d0bd930d49213},
    isbn = {201920:14:10},
    doi = {10.1111/j.1548-2456.2010.00080.x},
    issn = {1531-426X}
}

@article{Valdini2018,
    title = {{Economic Voting in Latin America: Rules and Responsibility}},
    year = {2018},
    journal = {American Journal of Political Science},
    author = {Valdini, Melody E. and Lewis-Beck, Michael S.},
    number = {2},
    pages = {410--423},
    volume = {62},
    doi = {10.1111/ajps.12339},
    issn = {15405907}
}

@article{Torre2018,
    title = {{Ecuador After Correa Latin America ’ s Shifting Politics Ecuador After Correa}},
    year = {2018},
    author = {Torre, Carlos De and Torre, Carlos De},
    number = {4},
    pages = {77--88},
    volume = {29}
}

@article{JensHainmueller2007,
    title = {{Educated preferences: Explaining attitudes toward immigration in Europe}},
    year = {2007},
    journal = {International Organization},
    author = {{Jens Hainmueller} and {Michael J. Hiscox}},
    number = {2},
    pages = {399--442},
    volume = {61},
    url = {https://doi.org/10.1017/S00208183070701 http://www.jstor.org/stable/4498150?seq=1#page_scan_tab_contents},
    doi = {10.1017/S00208183070701}
}

@article{Lau2017,
    title = {{Effect of Media Environment Diversity and Advertising Tone on Information Search, Selective Exposure, and Affective Polarization}},
    year = {2017},
    journal = {Political Behavior},
    author = {Lau, Richard R. and Andersen, David J. and Ditonto, Tessa M. and Kleinberg, Mona S. and Redlawsk, David P.},
    number = {1},
    pages = {231--255},
    volume = {39},
    publisher = {Springer US},
    doi = {10.1007/s11109-016-9354-8},
    issn = {01909320},
    keywords = {Affective polarization, Information search, Negative advertising, Partisan media environment, Political polarization, Selective exposure}
}

@article{Singh2019,
    title = {{Elections Activate Partisanship across Countries}},
    year = {2019},
    journal = {American Political Science Review},
    author = {Singh, Shane P. and Thornton, Judd R.},
    number = {1},
    pages = {248--253},
    volume = {113},
    isbn = {0003055418},
    doi = {10.1017/S0003055418000722},
    issn = {15375943}
}

@article{Souza2009,
    title = {{Electoral Politics in Brazil with Evidence from the State of Bahia : State-Led Social Funds versus Federal-Led Social Policies Preliminary Version}},
    year = {2009},
    journal = {Latin American Studies Association},
    author = {Souza, Celina},
    number = {February},
    pages = {1--29}
}

@article{BECHER2019,
    title = {{Electoral Reform and Trade-Offs in Representation}},
    year = {2019},
    journal = {American Political Science Review},
    author = {BECHER, MICHAEL and GONZ{\'{A}}LEZ, IRENE MENÉNDEZ},
    pages = {1--16},
    url = {https://doi.org/10.1017/S0003055419000145 https://www.cambridge.org/core/product/identifier/S0003055419000145/type/journal_article},
    doi = {10.1017/S0003055419000145},
    issn = {0003-0554}
}

@misc{BBC2018,
    title = {{Elei{\c{c}}ões 2018: Segundo turno ser{\'{a}} 'disputa da rejei{\c{c}}{\~{a}}o'. Available at: https://www.bbc.com/portuguese/brasil-45793212}},
    year = {2018},
    booktitle = {BBC News Brasil},
    author = {{BBC}},
    month = {10},
    url = {https://www.bbc.com/portuguese/brasil-45793212}
}

@article{AndreBorges2013,
    title = {{Elei{\c{c}}ões presidenciais , federalismo e pol{\'{i}}tica social}},
    year = {2013},
    journal = {Revista Brasileira de Ci{\^{e}}ncias Sociais},
    author = {{Andr{\'{e}} Borges}},
    pages = {117 - 254},
    volume = {28}
}

@article{Higley2002,
    title = {{Elite division and voter confusion: Australia's republic referendum in 1999}},
    year = {2002},
    journal = {European Journal of Political Research},
    author = {Higley, John and McAllister, Ian},
    number = {6},
    pages = {845--861},
    volume = {41},
    doi = {10.1111/1475-6765.t01-1-00035},
    issn = {03044130}
}

@article{Power2012,
    title = {{Elite Preferences in a Consolidating Democracy: The Brazilian Legislative Surveys, 1990–2009}},
    year = {2012},
    journal = {Latin American Politics and Society},
    author = {Power, Timothy J. and Zucco, Cesar},
    number = {4},
    month = {1},
    pages = {1--27},
    volume = {54},
    url = {https://www.cambridge.org/core/product/identifier/S1531426X00001151/type/journal_article},
    doi = {10.1111/j.1548-2456.2012.00161.x},
    issn = {1531-426X}
}

@article{Dietrich2019,
    title = {{Emotional Arousal Predicts Voting on the U.S. Supreme Court}},
    year = {2019},
    journal = {Political Analysis},
    author = {Dietrich, Bryce J. and Enos, Ryan D. and Sen, Maya},
    number = {2},
    pages = {237--243},
    volume = {27},
    doi = {10.1017/pan.2018.47},
    issn = {14764989},
    keywords = {audio, prediction, supreme court}
}

@incollection{Solomon2003,
    title = {{Emotions and Choice (1973)}},
    year = {2003},
    booktitle = {Not Passion's Slave},
    author = {Solomon, Robert and Solomon, Robert C},
    pages = {3--24},
    url = {https://about.jstor.org/terms},
    doi = {10.1093/0195145496.003.0001}
}

@article{Elwert2014,
    title = {{Endogenous selection bias: The problem of conditioning on a collider variable}},
    year = {2014},
    journal = {Annual Review of Sociology},
    author = {Elwert, Felix and Winship, Christopher},
    pages = {31--53},
    volume = {40},
    doi = {10.1146/annurev-soc-071913-043455},
    issn = {03600572},
    keywords = {Causality, Confounding, Directed acyclic graphs, Identification, Selection}
}

@article{Ridge2020,
    title = {{Enemy Mine: Negative Partisanship and Satisfaction with Democracy}},
    year = {2020},
    journal = {Political Behavior},
    author = {Ridge, Hannah M.},
    publisher = {Springer},
    doi = {10.1007/s11109-020-09658-7},
    issn = {15736687},
    keywords = {Democracy, Partisanship, Polarization, Political parties, Satisfaction with democracy}
}

@article{Limongi2018,
    title = {{Entries and Withdrawals: Electoral Coordination across Different Offices and the Brazilian Party Systems}},
    year = {2018},
    journal = {Brazilian Political Science Review},
    author = {Limongi, Fernando and Vasselai, Fabricio},
    number = {3},
    month = {11},
    volume = {12},
    publisher = {Associa{\c{c}}{\~{a}}o Brasileira de Ci{\^{e}}ncia Pol{\'{i}}tica},
    url = {http://www.scielo.br/scielo.php?script=sci_arttext&pid=S1981-38212018000300204&lng=en&tlng=en},
    doi = {10.1590/1981-3821201800030001},
    issn = {1981-3821}
}

@article{Hakim2010,
    title = {{Erotic capital}},
    year = {2010},
    journal = {European Sociological Review},
    author = {Hakim, Catherine},
    number = {5},
    pages = {499--518},
    volume = {26},
    doi = {10.1093/esr/jcq014},
    issn = {02667215}
}

@article{Berntzen2022,
    title = {{Escalating affective polarization : evidence from Norway and the UK}},
    author = {Berntzen, Lars Erik and Kelsall, Haylee and Harteveld, Eelco},
    pages = {1--25}
}

@article{Collier2006,
    title = {{Essentially contested concepts: Debates and applications}},
    year = {2006},
    journal = {Journal of Political Ideologies},
    author = {Collier, David and Hidalgo, Fernando Daniel and Maciuceanu, Andra Olivia},
    number = {3},
    pages = {211--246},
    volume = {11},
    doi = {10.1080/13569310600923782},
    issn = {13569317}
}

@article{Hansford2010,
    title = {{Estimating the electoral effects of voter turnout}},
    year = {2010},
    journal = {American Political Science Review},
    author = {Hansford, Thomas G and Gomez, Brad T.},
    number = {2},
    pages = {268--288},
    volume = {104},
    url = {https://doi.org/10.1017/S0003055410000109},
    doi = {10.1017/S0003055410000109},
    issn = {00030554}
}

@article{Costa2019,
    title = {{Estrutura Social e Crise Pol{\'{i}}tica no Brasil}},
    year = {2019},
    journal = {Dados},
    author = {Costa, Sérgio},
    number = {4},
    pages = {499--533},
    volume = {61},
    doi = {10.1590/001152582018166},
    issn = {0011-5258}
}

@article{Richardson1991,
    title = {{European Party Loyalties Revisited}},
    year = {1991},
    journal = {American Political Science Review},
    author = {Richardson, Bradley M.},
    number = {3},
    month = {9},
    pages = {751--775},
    volume = {85},
    url = {https://www.cambridge.org/core/product/identifier/S0003055400179535/type/journal_article},
    doi = {10.2307/1963849},
    issn = {0003-0554}
}

@article{Mudde2012,
    title = {{Exclusionary vs. Inclusionary Populism: Comparing Contemporary Europe and Latin America}},
    year = {2012},
    journal = {Government and Opposition},
    author = {Mudde, Cas and Rovira Kaltwasser, Cristóbal},
    number = {2},
    pages = {147--174},
    volume = {48},
    isbn = {1477-7053},
    doi = {10.1017/gov.2012.11},
    issn = {14777053}
}

@article{Suhay2015,
    title = {{Explaining Group Influence: The Role of Identity and Emotion in Political Conformity and Polarization}},
    year = {2015},
    journal = {Political Behavior},
    author = {Suhay, Elizabeth},
    number = {1},
    pages = {221--251},
    volume = {37},
    doi = {10.1007/s11109-014-9269-1},
    issn = {15736687},
    keywords = {Conformity, Emotion, Norms, Polarization, Political opinion, Social identity}
}

@article{Moller2020,
    title = {{Explaining Online News Engagement Based on Browsing Behavior: Creatures of Habit?}},
    year = {2020},
    journal = {Social Science Computer Review},
    author = {M{\"{o}}ller, Judith and van de Velde, Robbert Nicolai and Merten, Lisa and Puschmann, Cornelius},
    number = {5},
    pages = {616--632},
    volume = {38},
    doi = {10.1177/0894439319828012},
    issn = {15528286},
    keywords = {information search, news use, social media, survey data, tracking data}
}

@article{Mattli1999,
    title = {{Explaining regional integration outcomes}},
    year = {1999},
    journal = {Journal of European Public Policy},
    author = {Mattli, Walter},
    number = {1},
    pages = {1--27},
    volume = {6},
    isbn = {1350-1763},
    doi = {10.1080/135017699343775},
    issn = {14664429},
    keywords = {Coordination, Deepening, Demand of integration, Economic integration, Externalities, Institutional theories, Integration theories, Regionalism, Supply of integration}
}

@article{Guess2020,
    title = {{Exposure to untrustworthy websites in the 2016 US election}},
    year = {2020},
    journal = {Nature Human Behaviour},
    author = {Guess, Andrew M. and Nyhan, Brendan and Reifler, Jason},
    number = {5},
    pages = {472--480},
    volume = {4},
    publisher = {Springer US},
    url = {http://dx.doi.org/10.1038/s41562-020-0833-x},
    doi = {10.1038/s41562-020-0833-x},
    issn = {23973374},
    pmid = {32123342}
}

@article{Huddy2015,
    title = {{Expressive Partisanship: Campaign Involvement, Political Emotion, and Partisan Identity}},
    year = {2015},
    journal = {American Political Science Review},
    author = {Huddy, Leonie and Mason, Lilliana and Aar{\o}e, Lene},
    number = {1},
    pages = {1--17},
    volume = {109},
    url = {https://doi.org/10.1017/S0003055414000604},
    doi = {10.1017/S0003055414000604},
    issn = {15375943}
}

@article{Huddy2018,
    title = {{Expressive Versus Instrumental Partisanship in Multiparty European Systems}},
    year = {2018},
    journal = {Political Psychology},
    author = {Huddy, Leonie and Bankert, Alexa and Davies, Caitlin},
    pages = {173--199},
    volume = {39},
    doi = {10.1111/pops.12482},
    issn = {14679221},
    keywords = {identity strength, multiparty, partisanship, political behavior}
}

@misc{Laver2003,
    title = {{Extracting policy positions from political texts using words as data}},
    year = {2003},
    booktitle = {American Political Science Review},
    author = {Laver, Michael and Benoit, Kenneth and Garry, John},
    number = {2},
    pages = {311--331},
    volume = {97},
    url = {http://faculty.washington.edu/jwilker/559/Laver.pdf},
    doi = {10.1017/S0003055403000698},
    issn = {00030554}
}

@article{Stavrakakis2017,
    title = {{Extreme right-wing populism in Europe: revisiting a reified association}},
    year = {2017},
    journal = {Critical Discourse Studies},
    author = {Stavrakakis, Yannis and Katsambekis, Giorgos and Nikisianis, Nikos and Kioupkiolis, Alexandros and Siomos, Thomas},
    number = {4},
    month = {8},
    pages = {420--439},
    volume = {14},
    publisher = {Routledge},
    url = {https://www.tandfonline.com/doi/full/10.1080/17405904.2017.1309325 http://www.tandfonline.com/action/journalInformation?journalCode=rcds20},
    doi = {10.1080/17405904.2017.1309325},
    issn = {1740-5904},
    keywords = {Essex School, Europe, France, Netherlands, Populism, discourse, extreme right}
}

@article{Walter2020,
    title = {{Fact-Checking: A Meta-Analysis of What Works and for Whom}},
    year = {2020},
    journal = {Political Communication},
    author = {Walter, Nathan and Cohen, Jonathan and Holbert, R. Lance and Morag, Yasmin},
    number = {3},
    pages = {350--375},
    volume = {37},
    publisher = {Routledge},
    url = {https://doi.org/10.1080/10584609.2019.1668894},
    doi = {10.1080/10584609.2019.1668894},
    issn = {10917675},
    keywords = {correction, fact-checking, meta-analysis, misinformation, motivated reasoning}
}

@article{Agerberg2017,
    title = {{Failed expectations: Quality of government and support for populist parties in Europe}},
    year = {2017},
    journal = {European Journal of Political Research},
    author = {Agerberg, Mattias},
    number = {3},
    pages = {578--600},
    volume = {56},
    isbn = {03044130},
    doi = {10.1111/1475-6765.12203},
    issn = {14756765},
    keywords = {Europe, corruption, populism, quality of government, voting behavior}
}

@article{Budak2016,
    title = {{Fair and Balanced? Quantifying Media Bias through Crowdsourced Content Analysis}},
    year = {2016},
    journal = {Public Opinion Quarterly},
    author = {Budak, Ceren and Goel, Sharad and Rao, Justin M.},
    number = {S1},
    month = {4},
    pages = {250--271},
    volume = {80},
    url = {https://academic.oup.com/poq/article-lookup/doi/10.1093/poq/nfw007},
    doi = {10.1093/poq/nfw007},
    issn = {0033-362X}
}

@article{Limongi2015a,
    title = {{Fazendo Eleitores e Elei{\c{c}}ões: Mobiliza{\c{c}}{\~{a}}o Pol{\'{i}}tica e Democracia no Brasil P{\'{o}}s-Estado Novo}},
    year = {2015},
    journal = {Dados},
    author = {Limongi, Fernando},
    number = {2},
    month = {6},
    pages = {371--400},
    volume = {58},
    url = {http://www.scopus.com/inward/record.url?eid=2-s2.0-84938676160&partnerID=tZOtx3y1%5Cnhttp://www.scielo.br/scielo.php?script=sci_arttext&pid=S0011-52582015000200371&lng=pt&nrm=iso&tlng=en http://www.scielo.br/scielo.php?script=sci_arttext&pid=S0011-5258201},
    doi = {10.1590/00115258201547},
    issn = {1678-4588},
    keywords = {Competition, Democratization, Elections, Mobilization, Vote}
}

@article{Iyengar2015,
    title = {{Fear and Loathing across Party Lines: New Evidence on Group Polarization}},
    year = {2015},
    journal = {American Journal of Political Science},
    author = {Iyengar, Shanto and Westwood, Sean J.},
    number = {3},
    pages = {690--707},
    volume = {59},
    doi = {10.1111/ajps.12152},
    issn = {15405907}
}

@article{Pereira2020a,
    title = {{Fear of death and polarization : political consequences of the COVID-19 pandemic}},
    year = {2020},
    author = {Pereira, Carlos and Medeiros, Amanda and Bertholini, Frederico},
    number = {4},
    pages = {952--968},
    volume = {54},
    keywords = {consequ{\^{e}}ncias pol{\'{i}}ticas da pandemia, covid-19, da, flexibiliza perdas e aproxima, identity, ideology, o medo da morte, political polarization, polos, populism}
}

@article{Hesse-Biber2012,
    title = {{Feminist Approaches to Triangulation: Uncovering Subjugated Knowledge and Fostering Social Change in Mixed Methods Research}},
    year = {2012},
    journal = {Journal of Mixed Methods Research},
    author = {Hesse-Biber, Sharlene},
    number = {2},
    pages = {137--146},
    volume = {6},
    url = {http://jmmr.sagepub.com},
    isbn = {1558-6898},
    doi = {10.1177/1558689812437184},
    issn = {15586898},
    pmid = {12927467},
    keywords = {case studies, feminist research, mixed methods, triangulation}
}

@article{Rhodes2021,
    title = {{Filter Bubbles, Echo Chambers, and Fake News: How Social Media Conditions Individuals to Be Less Critical of Political Misinformation}},
    year = {2021},
    journal = {Political Communication},
    author = {Rhodes, Samuel C.},
    number = {1},
    pages = {1--22},
    volume = {39},
    publisher = {Routledge},
    url = {https://doi.org/10.1080/10584609.2021.1910887},
    doi = {10.1080/10584609.2021.1910887},
    issn = {10917675},
    keywords = {Fake news, echo chambers, filter bubbles, political misinformation, survey experiment}
}

@article{Flaxman2016a,
    title = {{Filter bubbles, echo chambers, and online news consumption}},
    year = {2016},
    journal = {Public Opinion Quarterly},
    author = {Flaxman, Seth and Goel, Sharad and Rao, Justin M},
    number = {Specialissue1},
    pages = {298--320},
    volume = {80},
    url = {http://www.people-press.org/2012/09/27/in-changing-news-landscape-even-television-is-vul-},
    isbn = {0033362X},
    doi = {10.1093/poq/nfw006},
    issn = {15375331},
    pmid = {114678730},
    arxivId = {nan}
}

@article{Flaxman2016,
    title = {{Filter Bubbles, Echo Chambers, and Online News Consumption}},
    year = {2016},
    journal = {Public Opinion Quarterly},
    author = {Flaxman, Seth and Goel, Sharad and Rao, Justin M.},
    number = {S1},
    pages = {298--320},
    volume = {80},
    url = {https://academic.oup.com/poq/article-lookup/doi/10.1093/poq/nfw006},
    doi = {10.1093/poq/nfw006},
    issn = {0033-362X}
}

@article{Quadros2018,
    title = {{Fim da direita envergonhada? Atua{\c{c}}{\~{a}}o da bancada evang{\'{e}}lica e da bancada da bala e os caminhos da representa{\c{c}}{\~{a}}o do conservadorismo no Brasil}},
    year = {2018},
    journal = {Opini{\~{a}}o P{\'{u}}blica},
    author = {Quadros, Marcos Paulo dos Reis and Madeira, Rafael Machado},
    number = {3},
    month = {12},
    pages = {486--522},
    volume = {24},
    url = {http://dx.doi.org/10.1590/ http://www.scielo.br/scielo.php?script=sci_arttext&pid=S0104-62762018000300486&lng=pt&tlng=pt},
    doi = {10.1590/1807-01912018243486},
    issn = {1807-0191}
}

@article{Flyvbjerg2006,
    title = {{Five misunderstandings about case-study research}},
    year = {2006},
    journal = {Qualitative Inquiry},
    author = {Flyvbjerg, Bent},
    number = {2},
    pages = {219--245},
    volume = {12},
    url = {http://online.sagepub.com},
    isbn = {1011771077800},
    doi = {10.1177/1077800405284363},
    issn = {10778004},
    pmid = {22518518},
    arxivId = {1304.1186},
    keywords = {Case selection, Case study, Critical cases, Validity in case studies}
}

@article{Hobolt2016,
    title = {{Fleeing the centre: the rise of challenger parties in the aftermath of the euro crisis}},
    year = {2016},
    journal = {West European Politics},
    author = {Hobolt, Sara B and Tilley, James},
    number = {5},
    pages = {971--991},
    volume = {39},
    publisher = {Routledge},
    url = {http://dx.doi.org/10.1080/01402382.2016.1181871},
    isbn = {0140-2382},
    doi = {10.1080/01402382.2016.1181871},
    issn = {17439655},
    keywords = {Challenger parties, euro crisis, mainstream parties, party competition, voting behaviour}
}

@article{HOLLAND2016,
    title = {{Forbearance}},
    year = {2016},
    journal = {American Political Science Review},
    author = {HOLLAND, ALISHA C.},
    number = {2},
    month = {5},
    pages = {232--246},
    volume = {110},
    publisher = {Cambridge University Press (CUP)},
    doi = {10.1017/s0003055416000083},
    issn = {0003-0554}
}

@book{Listhaug2017,
    title = {{Foundations of Political Trust}},
    year = {2017},
    booktitle = {The Oxford Handbook of Social and Political Trust},
    author = {Listhaug, Ola and Jakobsen, Tor Georg},
    editor = {Uslaner, Eric M.},
    number = {December},
    month = {5},
    pages = {1--23},
    volume = {1},
    publisher = {Oxford University Press},
    url = {http://www.oxfordhandbooks.com/view/10.1093/oxfordhb/9780190274801.001.0001/oxfordhb-9780190274801-e-14 http://oxfordhandbooks.com/view/10.1093/oxfordhb/9780190274801.001.0001/oxfordhb-9780190274801-e-14},
    isbn = {9780190274801},
    doi = {10.1093/oxfordhb/9780190274801.013.14},
    keywords = {a time series is, and for many countries, and new, democracies, electoral institutions, electoral systems, empirical studies have expanded, important part of, now available, over the last decades, political behavior, political behavior research, political psychology, political trust, the study of political, this research has, to include both old, trust has become an}
}

@article{Issacharoff2007,
    title = {{Fragile Democracies}},
    year = {2007},
    journal = {Harvard Law Review},
    author = {Issacharoff, Samuel},
    month = {7},
    pages = {1405--1467},
    volume = {120},
    url = {https://www.jstor.org/stable/40042620},
    isbn = {0618371362},
    issn = {0017811X},
    pmid = {21675331},
    arxivId = {1011.1669v3}
}

@article{Zucco2020,
    title = {{Fragmentation Without Cleavages? Endogenous Fractionalization in the Brazilian Party System}},
    year = {2020},
    journal = {Comparative Politics},
    author = {Zucco, Cesar and Power, Timothy J.},
    number = {3},
    pages = {477--500},
    volume = {53},
    doi = {10.5129/001041521x15941508069585},
    issn = {0010-4159},
    keywords = {as soon as brazil, brazil, cited as a case, few then imagined how, fractionalization of an already, fragmentation, highly fragmented party, however, ideology, much party, of extreme multipartism, party systems, polarization, system, the country was, the mid-1980s, transitioned to democracy in, what explains the continued}
}

@article{Harteveld2021,
    title = {{Fragmented foes: Affective polarization in the multiparty context of the Netherlands}},
    year = {2021},
    journal = {Electoral Studies},
    author = {Harteveld, Eelco},
    month = {6},
    pages = {102332},
    volume = {71},
    publisher = {Elsevier Ltd},
    url = {https://linkinghub.elsevier.com/retrieve/pii/S0261379421000524},
    doi = {10.1016/j.electstud.2021.102332},
    issn = {02613794},
    keywords = {Affective polarization, Multiparty systems, Survey data, The Netherlands}
}

@article{Chong2007,
    title = {{Framing theory}},
    year = {2007},
    journal = {Annual Review of Political Science},
    author = {Chong, Dennis and Druckman, James N.},
    pages = {103--126},
    volume = {10},
    isbn = {0824333101},
    doi = {10.1146/annurev.polisci.10.072805.103054},
    issn = {10942939},
    keywords = {Content analysis, Framing, Political communication, Political preferences, Public opinion}
}

@article{Schoonvelde2019,
    title = {{Friends with text as data benefits: Assessing and extending the use of automated text analysis in political science and political psychology}},
    year = {2019},
    journal = {Journal of Social and Political Psychology},
    author = {Schoonvelde, Martijn and Schumacher, Gijs and Bakker, Bert N.},
    number = {1},
    month = {2},
    pages = {124--143},
    volume = {7},
    url = {https://jspp.psychopen.eu/article/view/964},
    doi = {10.5964/jspp.v7i1.964},
    issn = {2195-3325},
    keywords = {automated text analysis, literature review, political psychology, political science, text as data}
}

@article{Fuks2021,
    title = {{From Antipetismo to Generalized Antipartisanship: The Impact of Rejection of Political Parties on the 2018 Vote for Bolsonaro}},
    year = {2021},
    journal = {Brazilian Political Science Review},
    author = {Fuks, Mario and Ribeiro, Ednaldo and Borba, Julian},
    number = {1},
    pages = {1--28},
    volume = {15},
    isbn = {0000000240055},
    doi = {10.1590/1981-3821202100010003},
    issn = {1981-3821},
    keywords = {0lrfkg, 10, 1590, 1981-3821202100010003, 7910, antipartisanship, doi, dvn, electoral behavior, for data replication, http, https, org, political attitudes, political tolerance, see}
}

@article{Huddy2013,
    title = {{From Group Identity to Political Cohesion and Commitment}},
    year = {2013},
    journal = {The Oxford Handbook of Political Psychology: Second Edition},
    author = {Huddy, Leonie},
    number = {631},
    pages = {737--773},
    volume = {4392},
    isbn = {9780199760107},
    doi = {10.1093/oxfordhb/9780199760107.013.0023},
    issn = {0268-5809},
    pmid = {12888914},
    keywords = {2003, an inescapable conclusion drawn, behavior research, collective action, conservative and labour, democrat in germany, from decades of political, group identities are central, group threat, huddy, identity development, in israel play a, in the uk, intergroup relations, or labor and likud, partisan identities such as, political cohesion, public opinion, republican and democrat in, social democrat and christian, social identity, the united states, to politics, very central role}
}

@article{Borges2018a,
    title = {{From lulismo to antipetismo? Polarization, partisanship, and electoral behavior in Brazilian presidential elections}},
    year = {2018},
    journal = {Opiniao Publica},
    author = {Borges, André and Vidigal, Robert},
    number = {1},
    pages = {53--89},
    volume = {24},
    url = {http://dx.doi.org/10.1590/1807-0191201824153},
    doi = {10.1590/1807-0191201824153},
    issn = {18070191},
    keywords = {Antipetismo, Electoral behavior, Party identification, Polarization, Political behavior}
}

@article{Huddy2001,
    title = {{From social to political identity: A critical examination of social identity theory}},
    year = {2001},
    journal = {Political Psychology},
    author = {Huddy, Leonie},
    number = {1},
    pages = {127--156},
    volume = {22},
    doi = {10.1111/0162-895X.00230},
    issn = {0162895X},
    keywords = {Identity politics, Intergroup relations, Political identification, Social identity}
}

@article{Paturel2014,
    title = {{Game Theory Game Theory}},
    year = {2014},
    journal = {Naval War College Review},
    author = {Paturel, Amy},
    number = {5},
    pages = {16--42},
    volume = {14},
    url = {https://digital-commons.usnwc.edu/nwc-review/vol14/iss5/3},
    isbn = {9783540692904}
}

@article{Maddux2005,
    title = {{Gender differences in the relational and collective bases for trust}},
    year = {2005},
    journal = {Group Processes and Intergroup Relations},
    author = {Maddux, William W. and Brewer, Marilynn B.},
    number = {2 SPEC. ISS.},
    pages = {159--171},
    volume = {8},
    isbn = {1368430205051},
    doi = {10.1177/1368430205051065},
    issn = {13684302},
    keywords = {Gender, Self-construal, Social identity, Trust}
}

@article{Franceschet2008,
    title = {{Gender Quotas and Women's Substantive Representation: Lessons from Argentina}},
    year = {2008},
    journal = {Politics and Gender},
    author = {Franceschet, Susan and Piscopo, Jennifer M},
    number = {3},
    pages = {393--425},
    volume = {4},
    doi = {10.1017/S1743923X08000342},
    issn = {17439248}
}

@article{Morgan2017,
    title = {{Gender, right-wing populism, and immigrant integration policies in France, 1989–2012}},
    year = {2017},
    journal = {West European Politics},
    author = {Morgan, Kimberly J.},
    number = {4},
    month = {7},
    pages = {887--906},
    volume = {40},
    url = {http://www.tandfonline.com/action/journalInformation?journalCode=fwep20 https://www.tandfonline.com/doi/full/10.1080/01402382.2017.1287446},
    doi = {10.1080/01402382.2017.1287446},
    issn = {17439655},
    keywords = {Conservative parties, France, Front National, gender equality, immigration, integration}
}

@article{Stoker2020,
    title = {{Generational Change in Affective Polarization and Partisanship An Age-Period-Cohort Accounting}},
    year = {2020},
    journal = {APSA Virtual Conference},
    author = {Stoker, Laura}
}

@article{Harbers2017,
    title = {{Geo-nested analysis: Mixed-methods research with spatially dependent data}},
    year = {2017},
    journal = {Political Analysis},
    author = {Harbers, Imke and Ingram, Matthew C.},
    number = {3},
    month = {7},
    pages = {289--307},
    volume = {25},
    publisher = {Cambridge University Press},
    url = {https://www.cambridge.org/core/product/identifier/S1047198717000043/type/journal_article},
    isbn = {0333750020},
    doi = {10.1017/pan.2017.4},
    issn = {14764989}
}

@article{Pre-release2017,
    title = {{Gles 2017}},
    year = {2017},
    author = {Pre-release, Version},
    pages = {1--214},
    volume = {0},
    doi = {10.4232/1.13234}
}

@article{Colantone2018,
    title = {{Global Competition and Brexit}},
    year = {2018},
    journal = {American Political Science Review},
    author = {Colantone, Italo and Stanig, Piero},
    number = {2},
    pages = {201--218},
    volume = {112},
    url = {https://doi.org/10.1017/S0003055417000685 http://www.ssrn.com/abstract=2870313},
    isbn = {9788275535489},
    doi = {10.2139/ssrn.2870313},
    issn = {1556-5068},
    pmid = {25246403},
    arxivId = {arXiv:1011.1669v3},
    keywords = {Brexit, Economic Vote, Globalization}
}

@misc{Kriesi2006,
    title = {{Globalization and the transformation of the national political space: Six European countries compared}},
    year = {2006},
    booktitle = {European Journal of Political Research},
    author = {Kriesi, Hanspeter and Grande, Edgar and Lachat, Romain and Dolezal, Martin and Bornschier, Simon and Frey, Timotheos},
    number = {6},
    pages = {921--956},
    volume = {45},
    doi = {10.1111/j.1475-6765.2006.00644.x},
    issn = {03044130}
}

@article{Nai2018,
    title = {{Going Negative, Worldwide: Towards a General Understanding of Determinants and Targets of Negative Campaigning}},
    year = {2018},
    journal = {Government and Opposition},
    author = {Nai, Alessandro},
    pages = {1--26},
    doi = {10.1017/gov.2018.32},
    issn = {14777053},
    keywords = {comparative political communication, elections, negative campaigning, sponsor and target of attacks}
}

@article{Leach2008,
    title = {{Group-Level Self-Definition and Self-Investment: A Hierarchical (Multicomponent) Model of In-Group Identification}},
    year = {2008},
    journal = {Journal of Personality and Social Psychology},
    author = {Leach, Colin Wayne and van Zomeren, Martijn and Zebel, Sven and Vliek, Michael L.W. and Pennekamp, Sjoerd F. and Doosje, Bertjan and Ouwerkerk, Jaap W. and Spears, Russell},
    number = {1},
    pages = {144--165},
    volume = {95},
    doi = {10.1037/0022-3514.95.1.144},
    issn = {00223514},
    pmid = {18605857},
    keywords = {group, identification, identity, self-stereotyping, social identity}
}

@article{Schneider2009,
    title = {{Hierarchical market economies and varieties of capitalism in Latin America}},
    year = {2009},
    journal = {Journal of Latin American Studies},
    author = {Schneider, Ben Ross},
    number = {3},
    pages = {553--575},
    volume = {41},
    isbn = {0022-216X},
    doi = {10.1017/S0022216X09990186},
    issn = {0022216X},
    keywords = {Business groups, Economic liberalisation, Labour, Latin America, Multinational corporations, Skills, Varieties of capitalism}
}

@book{Stromback,
    title = {{High-Choice Information Environments}},
    author = {Str{\"{o}}mb{\"{a}}ck, Jesper and Wikforss, Åsa},
    publisher = {Routledge},
    isbn = {9780367629250},
    keywords = {anti-vaxx, attitude-discrepant Information, attitudes, beliefs attitudes knowledge, biased information processing, citizen knowledge motivated reasoning fact-checkin, climate change, climate change denial, cognition, cognitive ability, communication, communication knowledge resistance, conspiracies, conspiracy theories, conspiracy theorists, contemporary high-choice media environments, contradictory information, counteracting knowledge resistance, death of expertise, digital media, dis-information, disinformation, epistemic irrationality, epistemic motivations, epistemic motivations unbiased cognition, epistemically irrational response, evidence and fact-checking, fact checking, fact polarization, factual belief polarization, fake news, high-choice environment, high-choice information environments, high-choice media en, ideologies, ideology, implications for knowledge resistance, increasing misperceptions, information, internet, journalism knowledge resistance, knowledge, knowledge resistance, knowledge resistance in health and medicine, knowledge resistance media, knowledge resistance public conversations, low-choice environment, media, mis-information, misinformation, misinformation and fake news, misperceptions and knowledge resistance, motivated reasoning, motivated reasoning fact checking, motivation, news media, outgroups, overcoming knowledge resistance, patterns of engagement with information, patterns of engagement with politics, phenomena of knowledge resistance, philosophy, philosophy knowledge resistance, polarisation, polarization, political cognition approach, political partisanship, political polarization over factual beliefs, political science knowledge resistance, politically motivated reasoning, populism, psychology, psychology knowledge resistance, relevance-based knowledge resistance, responsiveness to evidence, selective exposure, selective exposure and attention, supply of misinformation, unbiased cognition, understanding knowledge resistance}
}

@article{Sabel1985,
    title = {{Historical alternatives to mass production: Politics, markets and technology in nineteen-thcentury industrialization}},
    year = {1985},
    journal = {Past and Present},
    author = {Sabel, Charles and Zeitlin, Jonathan},
    number = {1},
    pages = {133--176},
    volume = {108},
    url = {https://www.jstor.org/stable/650576 https://academic.oup.com/past/article-lookup/doi/10.1093/past/108.1.133},
    doi = {10.1093/past/108.1.133},
    issn = {00312746}
}

@article{Kreuzer2010,
    title = {{Historical knowledge and quantitative analysis: The case of the origins of proportional representation}},
    year = {2010},
    journal = {American Political Science Review},
    author = {Kreuzer, Marcus},
    number = {2},
    pages = {369--392},
    volume = {104},
    isbn = {0003-0554},
    doi = {10.1017/S0003055410000122},
    issn = {00030554},
    pmid = {357044788}
}

@article{Rekker2019,
    title = {{How (often) do voters change their consideration sets?}},
    year = {2019},
    journal = {Electoral Studies},
    author = {Rekker, Roderik and Rosema, Martin},
    number = {October 2017},
    month = {2},
    pages = {284--293},
    volume = {57},
    publisher = {Elsevier},
    url = {https://doi.org/10.1016/j.electstud.2018.08.006 https://linkinghub.elsevier.com/retrieve/pii/S0261379417304882},
    doi = {10.1016/j.electstud.2018.08.006},
    issn = {02613794},
    keywords = {Attitude stability, Consideration set, Electoral volatility, Voting behaviour}
}

@article{King2013,
    title = {{How censorship in China allows government criticism but silences collective expression}},
    year = {2013},
    journal = {American Political Science Review},
    author = {King, Gary and Pan, Jennifer and Roberts, Margaret E.},
    number = {2},
    pages = {326--343},
    volume = {107},
    doi = {10.1017/S0003055413000014},
    issn = {15375943}
}

@article{Utych2018,
    title = {{How Dehumanization Influences Attitudes toward Immigrants}},
    year = {2018},
    journal = {Political Research Quarterly},
    author = {Utych, Stephen M.},
    number = {2},
    month = {6},
    pages = {440--452},
    volume = {71},
    url = {http://journals.sagepub.com/doi/10.1177/1065912917744897},
    doi = {10.1177/1065912917744897},
    issn = {1065-9129},
    keywords = {dehumanization, emotions, language, political psychology}
}

@article{Chaisty2017,
    title = {{How do minority presidents manage multiparty coalitions? Identifying and analyzing the payoffs to coalition parties in presidential systems}},
    year = {2017},
    journal = {Political Research Quarterly},
    author = {Chaisty, Paul and Chernykh, Svitlana},
    number = {4},
    pages = {762--777},
    volume = {70},
    isbn = {1065912917715},
    doi = {10.1177/1065912917715912},
    issn = {10659129},
    keywords = {Coalitional presidentialism, Minority presidents, Multiparty coalitions, Ukraine}
}

@article{Shin2020,
    title = {{How Do Partisans Consume News on Social Media? A Comparison of Self-Reports With Digital Trace Measures Among Twitter Users}},
    year = {2020},
    journal = {Social Media and Society},
    author = {Shin, Jieun},
    number = {4},
    volume = {6},
    doi = {10.1177/2056305120981039},
    issn = {20563051},
    keywords = {asymmetric politics, news diets, partisanship, selective exposure, social media}
}

@article{Humprecht2020a,
    title = {{How Do They Debunk “Fake News”? A Cross-National Comparison of Transparency in Fact Checks}},
    year = {2020},
    journal = {Digital Journalism},
    author = {Humprecht, Edda},
    number = {3},
    pages = {310--327},
    volume = {8},
    doi = {10.1080/21670811.2019.1691031},
    issn = {2167082X},
    keywords = {Fact-checking, content analysis, international comparison, transparency}
}

@article{Ramirez-Duenas2021,
    title = {{How does selective exposure affect partisan polarisation? Media consumption on electoral campaigns}},
    year = {2021},
    journal = {Journal of International Communication},
    author = {Ram{\'{i}}rez-Due{\~{n}}as, José María and Vinuesa-Tejero, María Lourdes},
    number = {2},
    pages = {258--282},
    volume = {27},
    publisher = {Taylor {\&} Francis},
    url = {https://doi.org/10.1080/13216597.2021.1899957},
    doi = {10.1080/13216597.2021.1899957},
    issn = {21627177},
    keywords = {Selective exposure, partisanship, polarisation, populism, vote}
}

@article{Simas2019,
    title = {{How Empathic Concern Fuels Political Polarization}},
    year = {2019},
    journal = {American Political Science Review},
    author = {Simas, Elizabeth N and Clifford, Scott and Kirkland, Justin H},
    pages = {1--12},
    volume = {114},
    url = {https://doi.org/10.1017/S0003055419000534 https://www.cambridge.org/core/product/identifier/S0003055419000534/type/journal_article},
    doi = {10.1017/S0003055419000534},
    issn = {0003-0554}
}

@article{Zilis2020,
    title = {{How Identity Politics Polarizes Rule of Law Opinions}},
    year = {2020},
    journal = {Political Behavior},
    author = {Zilis, Michael A},
    url = {https://doi.org/10.1007/s11109-020-09616-3},
    isbn = {0123456789},
    doi = {10.1007/s11109-020-09616-3},
    issn = {15736687},
    keywords = {Identity politics, Legitimacy, Social groups, Supreme court}
}

@article{Rogowski2016,
    title = {{How Ideology Fuels Affective Polarization}},
    year = {2016},
    journal = {Political Behavior},
    author = {Rogowski, Jon C and Sutherland, Joseph L},
    number = {2},
    pages = {485--508},
    volume = {38},
    doi = {10.1007/s11109-015-9323-7},
    issn = {01909320},
    keywords = {Affect, Electoral competition, Ideology, Polarization}
}

@article{Gidron2018,
    title = {{How Ideology, Economics and Institutions Shape Affective Polarization in Democratic Polities}},
    year = {2018},
    author = {Gidron, Noam and Adams, James and Horne, Will},
    pages = {1--46},
    url = {https://convention2.allacademic.com/one/apsa/apsa18/index.php?cmd=Online+Program+Download+Document&document_type=document&key=online_program_view_paper_downloads&document_key=c8d6efaf9adb1729d94be3fc95304d5d&filename=apsa18_proceeding_1382878.pdf&PHPSESSI}
}

@article{Druckman2019,
    title = {{How incivility on partisan media (De)polarizes the electorate}},
    year = {2019},
    journal = {Journal of Politics},
    author = {Druckman, James N. and Gubitz, S. R. and Levendusky, Matthew S. and Lloyd, Ashley M.},
    number = {1},
    pages = {291--295},
    volume = {81},
    doi = {10.1086/699912},
    issn = {14682508}
}

@article{Clifford2020,
    title = {{How Moral Motives Link Party Stereotypes}},
    year = {2020},
    journal = {Political Behavior},
    author = {Clifford, Scott},
    number = {2},
    pages = {705--724},
    volume = {44},
    publisher = {Springer US},
    url = {https://doi.org/10.1007/s11109-020-09634-1},
    isbn = {0123456789},
    doi = {10.1007/s11109-020-09634-1},
    issn = {15736687},
    keywords = {Issue ownership, Moral foundations, Partisan stereotypes, Trait ownership}
}

@article{Bloem2018,
    title = {{How Much Does the Cardinal Treatment of Ordinal Variables Matter ? An Empirical Investigation}},
    year = {2018},
    author = {Bloem, Jeffrey R},
    keywords = {linear regression, ordinal variables, partial identification}
}

@article{Mayer2017,
    title = {{How negative partisanship affects voting behavior in Europe: Evidence from an analysis of 17 European multi-party systems with proportional voting}},
    year = {2017},
    journal = {Research {\&} Politics},
    author = {Mayer, Sabrina Jasmin},
    number = {1},
    month = {3},
    pages = {205316801668663},
    volume = {4},
    url = {http://journals.sagepub.com/doi/10.1177/2053168016686636},
    doi = {10.1177/2053168016686636},
    issn = {2053-1680},
    keywords = {Attitudes, Hostility, Multi-party systems, Negative partisanship, Party identification, Voting behavior}
}

@article{King1986,
    title = {{How Not to Lie with Statistics: Avoiding Common Mistakes in Quantitative Political Science}},
    year = {1986},
    journal = {American Journal of Political Science},
    author = {King, Gary},
    number = {3},
    pages = {666},
    volume = {30},
    url = {https://gking.harvard.edu/files/gking/files/mist.pdf},
    doi = {10.2307/2111095},
    issn = {00925853}
}

@article{Ward2019,
    title = {{How partisan affect shapes citizens' perception of the political world}},
    year = {2019},
    journal = {Electoral Studies},
    author = {Ward, Dalston G. and Tavits, Margit},
    number = {November 2018},
    pages = {102045},
    volume = {60},
    publisher = {Elsevier},
    url = {https://doi.org/10.1016/j.electstud.2019.04.009},
    doi = {10.1016/j.electstud.2019.04.009},
    issn = {02613794},
    keywords = {Affective polarization, Ideological perceptions, Partisanship, Party affect, Voter perceptions}
}

@article{Slothuus2020,
    title = {{How Political Parties Shape Public Opinion in the Real World}},
    year = {2020},
    journal = {American Journal of Political Science},
    author = {Slothuus, Rune and Bisgaard, Martin},
    number = {00},
    pages = {ajps.12550},
    volume = {00},
    url = {https://onlinelibrary.wiley.com/doi/10.1111/ajps.12550},
    doi = {10.1111/ajps.12550},
    issn = {0092-5853}
}

@article{Akkerman2014,
    title = {{How Populist Are the People? Measuring Populist Attitudes in Voters}},
    year = {2014},
    journal = {Comparative Political Studies},
    author = {Akkerman, Agnes and Mudde, Cas and Zaslove, Andrej},
    number = {9},
    pages = {1324--1353},
    volume = {47},
    isbn = {0010-4140},
    doi = {10.1177/0010414013512600},
    issn = {15523829},
    keywords = {left populism, measuring populism, populism, radical right populism, voter attitudes}
}

@article{Scharkow2020,
    title = {{How social network sites and other online intermediaries increase exposure to news}},
    year = {2020},
    journal = {Proceedings of the National Academy of Sciences of the United States of America},
    author = {Scharkow, Michael and Mangold, Frank and Stier, Sebastian and Breuer, Johannes},
    number = {6},
    pages = {2761--2763},
    volume = {117},
    doi = {10.1073/pnas.1918279117},
    issn = {10916490},
    pmid = {31988122},
    keywords = {News exposure, Online media use, Web tracking data}
}

@article{Arzheimer2019,
    title = {{How the Alternative for Germany (AfD) and their voters veered to the radical right, 2013–2017}},
    year = {2019},
    journal = {Electoral Studies},
    author = {Arzheimer, Kai and Berning, Carl C.},
    number = {February},
    pages = {102040},
    volume = {60},
    publisher = {Elsevier},
    url = {https://doi.org/10.1016/j.electstud.2019.04.004},
    doi = {10.1016/j.electstud.2019.04.004},
    issn = {02613794},
    keywords = {Anti-immigration attitudes, Germany, Multi-level model, Radical right}
}

@article{Proksch2009,
    title = {{How to Avoid Pitfalls in Statistical Analysis of Political Texts: The Case of Germany}},
    year = {2009},
    journal = {German Politics},
    author = {Proksch, Sven-Oliver and Slapin, Jonathan B.},
    number = {3},
    pages = {323--344},
    volume = {18},
    doi = {10.1080/09644000903055799},
    issn = {0964-4008}
}

@article{Handbook2019,
    title = {{How to Use Social Media Data for Political Science Research Pablo Barber ´ a University of Southern California Zachary C . Steinert-Threlkeld University of California - Los Angeles}},
    year = {2019},
    author = {Handbook, The Sage and Science, Political and Relations, International},
    pages = {1--36}
}

@article{Sasmaz2022,
    title = {{How Voters Respond to Presidential Assaults on Checks and Balances: Evidence from a Survey Experiment in Turkey}},
    year = {2022},
    journal = {Comparative Political Studies},
    author = {{\c{S}}a{\c{s}}maz, Aytuğ and Yagci, Alper H. and Ziblatt, Daniel},
    number = {0},
    pages = {001041402110662},
    volume = {0},
    doi = {10.1177/00104140211066216},
    issn = {0010-4140}
}

@book{Bornschier2019,
    title = {{How ‘Us’ and ‘Them’ Relates to Voting Behavior - Social Structure and Social Identities in Swiss Electoral Politics}},
    year = {2019},
    booktitle = {Working Paper},
    author = {Bornschier, Simon and Colombo, Céline and H{\"{a}}usermann, Silja and Zollinger, Delia},
    number = {June},
    pages = {1--31},
    isbn = {0010414021997},
    doi = {10.1177/0010414021997504}
}

@article{Bornschier2021,
    title = {{How “Us” and “Them” Relates to Voting Behavior—Social Structure, Social Identities, and Electoral Choice}},
    year = {2021},
    journal = {Comparative Political Studies},
    author = {Bornschier, Simon and H{\"{a}}usermann, Silja and Zollinger, Delia and Colombo, Céline},
    number = {12},
    month = {10},
    pages = {2087--2122},
    volume = {54},
    url = {http://journals.sagepub.com/doi/10.1177/0010414021997504},
    isbn = {0010414021997},
    doi = {10.1177/0010414021997504},
    issn = {0010-4140}
}

@article{Berntsen2016,
    title = {{Hyper-mobile migrant workers and Dutch trade union representation strategies at the Eemshaven construction sites}},
    year = {2016},
    journal = {Economic and Industrial Democracy},
    author = {Berntsen, Lisa and Lillie, Nathan},
    number = {1},
    month = {2},
    pages = {171--187},
    volume = {37},
    publisher = {SAGE PublicationsSage UK: London, England},
    url = {https://journals-sagepub-com.proxy.uba.uva.nl:2443/doi/pdf/10.1177/0143831X14537357 http://journals.sagepub.com/doi/10.1177/0143831X14537357},
    doi = {10.1177/0143831X14537357},
    issn = {14617099},
    keywords = {Construction, Dutch industrial relations, migrant organizing, migrant workers, posted workers}
}

@article{Carreirao2007,
    title = {{Identifica{\c{c}}{\~{a}}o ideol{\'{o}}gica, partidos e voto na elei{\c{c}}{\~{a}}o presidencial de 2006}},
    year = {2007},
    journal = {Opiniao Publica},
    author = {Carreir{\~{a}}o, Yan de Souza},
    number = {2},
    pages = {307--339},
    volume = {13},
    doi = {10.1590/s0104-62762007000200004},
    issn = {01046276},
    keywords = {Brazilian Electoral Study, Ideological identification, Party preference, Presidential elections}
}

@article{Hallajow2018,
    title = {{Identity and Attitude: Eternal Conflict or Harmonious Coexistence}},
    year = {2018},
    journal = {Journal of Social Sciences},
    author = {Hallajow, Naseem},
    number = {1},
    month = {1},
    pages = {43--54},
    volume = {14},
    url = {http://thescipub.com/abstract/10.3844/jssp.2018.43.54},
    doi = {10.3844/jssp.2018.43.54},
    issn = {1549-3652},
    keywords = {attitude, identity, language choice, socio-cognitive}
}

@article{Oliveira2015,
    title = {{Ideologia e comportamento pol{\'{i}}tico no eleitorado brasileiro}},
    year = {2015},
    journal = {Opini{\~{a}}o P{\'{u}}blica},
    author = {Oliveira, Carlos and Turgeon, Mathieu},
    number = {3},
    pages = {574--600},
    volume = {21},
    url = {http://dx.doi.org/10.1590/1807-01912015213574},
    doi = {10.1590/1807-01912015213574}
}

@article{Izumi2019,
    title = {{Ideologia, sofistica{\c{c}}{\~{a}}o pol{\'{i}}tica e voto no Brasil}},
    year = {2019},
    journal = {Opini{\~{a}}o P{\'{u}}blica},
    author = {Izumi, Mauricio Yoshida},
    number = {1},
    month = {4},
    pages = {29--62},
    volume = {25},
    url = {http://dx.doi.org/10.1590/ http://www.scielo.br/scielo.php?script=sci_arttext&pid=S0104-62762019000100029&tlng=pt},
    doi = {10.1590/1807-0191201925129},
    issn = {1807-0191},
    keywords = {Elections, Ideology, Political sophistication, Spatial theory of voting}
}

@article{Golder2009,
    title = {{Ideological Congruence and Electoral Institutions: Conceptualization and Measurement}},
    year = {2009},
    journal = {Unpublished manuscript, Florida State {\ldots}},
    author = {Golder, Matt and Stramski, Jacek},
    number = {1},
    pages = {90--106},
    volume = {54},
    url = {https://www.jstor.org/stable/pdf/20647973.pdf?refreqid=excelsior%3A01fab989eaf28f39fbc2d28ca466b6e5 https://files.nyu.edu/mrg217/public/congruence_final.pdf}
}

@article{Schakel2018,
    title = {{Ideological congruence and socio-economic inequality}},
    year = {2018},
    journal = {European Political Science Review},
    author = {Schakel, Wouter and Hakhverdian, Armen},
    number = {3},
    pages = {441--465},
    volume = {10},
    url = {https://doi.org/10.1017/S1755773918000036},
    doi = {10.1017/S1755773918000036},
    issn = {17557747},
    keywords = {congruence, inequality, political behavior (including public opinion and e, public opinion, representation, the Netherlands}
}

@article{Wagner2012,
    title = {{Ideological dimensions and vote choice: Age group differences in Austria}},
    year = {2012},
    journal = {Electoral Studies},
    author = {Wagner, Markus and Kritzinger, Sylvia},
    number = {2},
    pages = {285--296},
    volume = {31},
    publisher = {Elsevier Ltd},
    url = {http://dx.doi.org/10.1016/j.electstud.2011.11.008},
    doi = {10.1016/j.electstud.2011.11.008},
    issn = {02613794},
    keywords = {Age groups, Gender, Ideological dimensions, Old politics versus new politics, Vote choice}
}

@article{Gentzkow2011,
    title = {{Ideological segregation online and offline}},
    year = {2011},
    journal = {Quarterly Journal of Economics},
    author = {Gentzkow, Matthew and Shapiro, Jesse M.},
    number = {4},
    pages = {1799--1839},
    volume = {126},
    doi = {10.1093/qje/qjr044},
    issn = {00335533}
}

@article{Devine2015,
    title = {{Ideological Social Identity: Psychological Attachment to Ideological In-Groups as a Political Phenomenon and a Behavioral Influence}},
    year = {2015},
    journal = {Political Behavior},
    author = {Devine, Christopher J},
    number = {3},
    pages = {509--535},
    volume = {37},
    url = {https://link.springer.com/content/pdf/10.1007%2Fs11109-014-9280-6.pdf},
    doi = {10.1007/s11109-014-9280-6},
    issn = {01909320},
    keywords = {Conservatives, Liberals, Political psychology, Social Identity Theory, Symbolic ideology, Voting behavior}
}

@article{Reiljan2021,
    title = {{Ideological Tripolarization, Partisan Tribalism and Institutional Trust: The Foundations of Affective Polarization in the Swedish Multiparty System}},
    year = {2021},
    journal = {Scandinavian Political Studies},
    author = {Reiljan, Andres and Ryan, Alexander},
    number = {0},
    pages = {1--25},
    volume = {0},
    doi = {10.1111/1467-9477.12194},
    issn = {14679477}
}

@article{Reiljan2021a,
    title = {{Ideological Tripolarization, Partisan Tribalism and Institutional Trust: The Foundations of Affective Polarization in the Swedish Multiparty System}},
    year = {2021},
    journal = {Scandinavian Political Studies},
    author = {Reiljan, Andres and Ryan, Alexander},
    number = {2},
    pages = {195--219},
    volume = {44},
    doi = {10.1111/1467-9477.12194},
    issn = {14679477}
}

@article{Mason2018a,
    title = {{Ideologues without issues: The polarizing consequences of ideological identities}},
    year = {2018},
    journal = {Public Opinion Quarterly},
    author = {Mason, Lilliana},
    number = {S1},
    pages = {280--301},
    volume = {82},
    doi = {10.1093/poq/nfy005},
    issn = {15375331}
}

@article{Zucco2009,
    title = {{Ideology or what? legislative behavior in multiparty presidential settings}},
    year = {2009},
    journal = {Journal of Politics},
    author = {Zucco, Cesar},
    number = {3},
    pages = {1076--1092},
    volume = {71},
    url = {http://www.journals.uchicago.edu/t-and-c},
    doi = {10.1017/S0022381609090896},
    issn = {00223816}
}

@article{Elshehawy2021,
    title = {{Illiberal Communication and Election Intervention during the Refugee Crisis in Germany}},
    year = {2021},
    journal = {Perspectives on Politics},
    author = {Elshehawy, Ashrakat and Gavras, Konstantin and Marinov, Nikolay and Nanni, Federico and Schoen, Harald},
    pages = {1--19},
    doi = {10.1017/s1537592721003108},
    issn = {1537-5927}
}

@article{Elshehawy2021a,
    title = {{Illiberal Communication and Election Intervention during the Refugee Crisis in Germany}},
    year = {2021},
    journal = {Perspectives on Politics},
    author = {Elshehawy, Ashrakat and Gavras, Konstantin and Marinov, Nikolay and Nanni, Federico and Schoen, Harald},
    pages = {1--19},
    doi = {10.1017/S1537592721003108},
    issn = {15375927}
}

@article{Schiumerini2019,
    title = {{Imperfect Evaluations and Incumbency Effects}},
    year = {2019},
    author = {Schiumerini, Luis},
    pages = {0--59}
}

@article{VanderMeer2010a,
    title = {{In what we trust? A multi-level study into trust in parliament as an evaluation of state characteristics}},
    year = {2010},
    journal = {International Review of Administrative Sciences},
    author = {van der Meer, Tom},
    number = {3},
    pages = {517--536},
    volume = {76},
    url = {https://journals-sagepub-com.proxy.uba.uva.nl:2443/doi/pdf/10.1177/0020852310372450},
    isbn = {0020-8523},
    doi = {10.1177/0020852310372450},
    issn = {00208523},
    keywords = {Europe, confidence in parliament, corruption, electoral system, multi-level modeling, political trust}
}

@article{Amira2019,
    title = {{In-Group Love Versus Out-Group Hate: Which Is More Important to Partisans and When?}},
    year = {2019},
    journal = {Political Behavior},
    author = {Amira, Karyn and Wright, Jennifer Cole and Goya-Tocchetto, Daniela},
    number = {0123456789},
    publisher = {Springer US},
    url = {https://doi.org/10.1007/s11109-019-09557-6},
    isbn = {1110901909},
    doi = {10.1007/s11109-019-09557-6},
    issn = {01909320},
    keywords = {Affective polarization, Intergroup hostility, Moral threat, Partisanship, Survey experiment, Symbolic threat}
}

@article{Aldrich2018,
    title = {{Incognizance and Perceptual Deviation: Individual and Institutional Sources of Variation in Citizens’ Perceptions of Party Placements on the Left–Right Scale}},
    year = {2018},
    journal = {Political Behavior},
    author = {Aldrich, John H and Schober, Gregory S and Ley, Sandra and Fernandez, Marco},
    number = {2},
    pages = {415--433},
    volume = {40},
    url = {https://doi.org/10.1007/s11109-017-9406-8},
    doi = {10.1007/s11109-017-9406-8},
    issn = {01909320},
    keywords = {Ideology, Party placement, Political parties}
}

@article{Zmerli2015,
    title = {{Income inequality, distributive fairness and political trust in Latin America}},
    year = {2015},
    journal = {Social Science Research},
    author = {Zmerli, Sonja and Castillo, Juan Carlos},
    pages = {179--192},
    volume = {52},
    url = {http://dx.doi.org/10.1016/j.ssresearch.2015.02.003},
    isbn = {0049-089X},
    doi = {10.1016/j.ssresearch.2015.02.003},
    issn = {0049089X},
    pmid = {26004456},
    keywords = {Distributive fairness, Income inequality, Latin America, Political trust}
}

@inproceedings{Harbers2017a,
    title = {{Incorporating Space in Multimethod Research: Combining Spatial Analysis with Case-Study Research}},
    year = {2017},
    booktitle = {PS - Political Science and Politics},
    author = {Harbers, Imke and Ingram, Matthew C.},
    number = {4},
    month = {10},
    pages = {1032--1037},
    volume = {50},
    publisher = {Cambridge University Press},
    url = {https://www.cambridge.org/core/product/identifier/S1049096517001238/type/journal_article},
    isbn = {1049096517},
    doi = {10.1017/S1049096517001238},
    issn = {15375935}
}

@article{VanderMeer2010,
    title = {{Influential cases in multilevel modeling: A methodological comment}},
    year = {2010},
    journal = {American Sociological Review},
    author = {Van der Meer, Tom and Te Grotenhuis, Manfred and Pelzer, Ben},
    number = {1},
    pages = {173--178},
    volume = {75},
    url = {http://asr.sagepub.com},
    doi = {10.1177/0003122409359166},
    issn = {00031224}
}

@article{Maheo2017,
    title = {{Information Campaigns and (Under)Privileged Citizens: An Experiment on the Differential Effects of a Voting Advice Application}},
    year = {2017},
    journal = {Political Communication},
    author = {Mah{\'{e}}o, Valérie Anne},
    number = {4},
    pages = {511--529},
    volume = {34},
    url = {https://www.tandfonline.com/action/journalInformation?journalCode=upcp20},
    doi = {10.1080/10584609.2017.1282560},
    issn = {10917675},
    keywords = {Voting Advice Application, education, experiment, political engagement, voting}
}

@article{Huber2005,
    title = {{Institutional context, cognitive resources and party attachments across democracies}},
    year = {2005},
    journal = {Political Analysis},
    author = {Huber, John D. and Kernell, Georgia and Leoni, Eduardo L.},
    number = {4},
    pages = {365--386},
    volume = {13},
    doi = {10.1093/pan/mpi025},
    issn = {10471987}
}

@article{Stier2020a,
    title = {{Integrating Survey Data and Digital Trace Data: Key Issues in Developing an Emerging Field}},
    year = {2020},
    journal = {Social Science Computer Review},
    author = {Stier, Sebastian and Breuer, Johannes and Siegers, Pascal and Thorson, Kjerstin},
    number = {5},
    pages = {503--516},
    volume = {38},
    doi = {10.1177/0894439319843669},
    issn = {15528286},
    keywords = {data linking, data sharing, digital trace data, informed consent, linkage bias, sensors, social media, surveys}
}

@article{JanG.VoelkelJamesChuMichaelN.StagnaroJosephS.MernykChrystalRedekoppSophiaL.PinkJamesN.DruckmanDavidG.Rand2021,
    title = {{Interventions Reducing Affective Polarization Do Not Improve Anti-Democratic Attitudes}},
    year = {2021},
    author = {Jan G. Voelkel , James Chu, Michael N. Stagnaro , Joseph S. Mernyk, Chrystal Redekopp, Sophia L. Pink , James N. Druckman , David G. Rand, and Robb Willer},
    pages = {1--24}
}

@book{stock,
    title = {{Introduction to Econometrics}},
    year = {2003},
    author = {Stock, James and Watson, Mark W},
    publisher = {Prentice Hall},
    institution = {Prentice Hall},
    address = {New York}
}

@article{Ribeiro2009,
    title = {{Investigando os determinantes individuais da confian{\c{c}}a pol{\'{i}}tica entre os brasileiros}},
    year = {2009},
    journal = {Pol{\'{i}}tica {\&} Sociedade},
    author = {Ribeiro, Ednaldo Aparecido},
    number = {15},
    month = {11},
    volume = {8},
    url = {http://www.periodicos.ufsc.br/index.php/politica/article/view/11803},
    doi = {10.5007/2175-7984.2009v8n15p271},
    issn = {2175-7984}
}

@article{Hawkins2009,
    title = {{Is Ch{\'{a}}vez populist?: Measuring populist discourse in comparative perspective}},
    year = {2009},
    journal = {Comparative Political Studies},
    author = {Hawkins, Kirk A.},
    number = {8},
    pages = {1040--1067},
    volume = {42},
    isbn = {0010-4140},
    doi = {10.1177/0010414009331721},
    issn = {00104140},
    keywords = {Discourse, Holistic grading, Measurement, Populism, Textual analysis}
}

@article{Dunaiski2021,
    title = {{Is compulsory voting habit-forming ? Regression discontinuity evidence from Brazil}},
    year = {2021},
    journal = {Electoral Studies},
    author = {Dunaiski, Maurice},
    number = {April},
    pages = {102334},
    volume = {71},
    publisher = {Elsevier Ltd},
    url = {https://doi.org/10.1016/j.electstud.2021.102334},
    doi = {10.1016/j.electstud.2021.102334},
    issn = {0261-3794}
}

@article{OGrady2020,
    title = {{Is Europe becoming a `gerontocracy'? New evidence on age cleavages in Europe since the 1980s}},
    year = {2020},
    author = {O'Grady, Tom},
    doi = {10.31235/osf.io/r8xbg},
    keywords = {Cleavages, European politics, age, ideology, public opinion}
}

@article{Layton2017,
    title = {{Is It Race, Class, or Gender? The Sources of Perceived Discrimination in Brazil}},
    year = {2017},
    journal = {Latin American Politics and Society},
    author = {Layton, Matthew L and Smith, Amy Erica},
    number = {1},
    pages = {52--73},
    volume = {59},
    doi = {10.1111/laps.12010},
    issn = {1531426X}
}

@article{Bauer2017,
    title = {{Is the Left-Right Scale a Valid Measure of Ideology?: Individual-Level Variation in Associations with “Left” and “Right” and Left-Right Self-Placement}},
    year = {2017},
    journal = {Political Behavior},
    author = {Bauer, Paul C. and Barber{\'{a}}, Pablo and Ackermann, Kathrin and Venetz, Aaron},
    number = {3},
    pages = {553--583},
    volume = {39},
    doi = {10.1007/s11109-016-9368-2},
    issn = {01909320},
    keywords = {Ideology, Interpersonal comparability, Left, Left-right scale, Measurement equivalence, Right, Survey measurement}
}

@article{Gonzalez2013,
    title = {{Izquierda y derecha: El caso latinoamericano y sus implicaciones.}},
    year = {2013},
    journal = {Am{\'{e}}rica latina hoy},
    author = {Gonz{\'{a}}lez, Ferrer and Velasco, Queirolo and Luis, Eduardo},
    pages = {79, 105},
    volume = {65}
}

@article{Ames2010,
    title = {{Knowing Left from Right: Ideological Identification}},
    year = {2010},
    journal = {Journal of Politics in Latin America},
    author = {Ames, Barry and Smith, Amy Erica},
    pages = {3--38},
    volume = {2},
    keywords = {Brazil, Ideology, Left-wing orientation, Public opinion, Socio-political behavior}
}

@book{Strmbck2022,
    title = {{Knowledge Resistance in High-Choice Information Environments}},
    year = {2022},
    author = {Str{\"{o}}mb{\"{a}}ck, Jesper and Wikforss, Åsa and Gl{\"{u}}er, Kathrin and Lindholm, Torun and Oscarsson, Henrik},
    month = {5},
    publisher = {Routledge},
    url = {https://doi.org/10.4324/9781003111474},
    doi = {10.4324/9781003111474}
}

@article{Tedesco2014,
    title = {{Latin American democracy: What to do with the leaders?}},
    year = {2014},
    journal = {Bulletin of Latin American Research},
    author = {Tedesco, Laura and Diamint, Rut},
    number = {1},
    pages = {31--45},
    volume = {33},
    isbn = {1470-9856},
    doi = {10.1111/blar.12070},
    issn = {02613050},
    keywords = {Argentina, Ecuador, Institutionalisation, Leaders, Political parties, Uruguay}
}

@article{Thery2018,
    title = {{Le Br{\'{e}}sil en 2017}},
    year = {2018},
    journal = {L'Information g{\'{e}}ographique},
    author = {Th{\'{e}}ry, Hervé},
    number = {4},
    pages = {10},
    volume = {81},
    isbn = {9782200931209},
    doi = {10.3917/lig.814.0010},
    issn = {0020-0093}
}

@article{Svolik2013,
    title = {{Learning to love democracy: Electoral accountability and the success of democracy}},
    year = {2013},
    journal = {American Journal of Political Science},
    author = {Svolik, Milan W.},
    number = {3},
    pages = {685--702},
    volume = {57},
    isbn = {1540-5907},
    doi = {10.1111/ajps.12005},
    issn = {15405907}
}

@article{Boonen2019,
    title = {{Learning who not to vote for: The role of parental socialization in the development of negative partisanship}},
    year = {2019},
    journal = {Electoral Studies},
    author = {Boonen, Joris},
    number = {October 2018},
    month = {6},
    pages = {109--119},
    volume = {59},
    publisher = {Elsevier},
    url = {https://doi.org/10.1016/j.electstud.2019.04.001 https://linkinghub.elsevier.com/retrieve/pii/S0261379418304827},
    doi = {10.1016/j.electstud.2019.04.001},
    issn = {02613794}
}

@article{Carl2019,
    title = {{Leave and Remain voters’ knowledge of the EU after the referendum of 2016}},
    year = {2019},
    journal = {Electoral Studies},
    author = {Carl, Noah and Richards, Lindsay and Heath, Anthony},
    month = {2},
    pages = {90--98},
    volume = {57},
    publisher = {Elsevier Ltd},
    doi = {10.1016/j.electstud.2018.11.003},
    issn = {02613794},
    keywords = {Brexit, EU, Ideological bias, Political knowledge, Referendum}
}

@article{Lefkofridi2014,
    title = {{Left-Authoritarians and Policy Representation in Western Europe: Electoral Choice across Ideological Dimensions}},
    year = {2014},
    journal = {West European Politics},
    author = {Lefkofridi, Zoe and Wagner, Markus and Willmann, Johanna E.},
    number = {1},
    pages = {65--90},
    volume = {37},
    publisher = {Routledge},
    url = {http://dx.doi.org/10.1080/01402382.2013.818354},
    doi = {10.1080/01402382.2013.818354},
    issn = {01402382}
}

@incollection{Zechmeister2015,
    title = {{Left-Right Identifications and the Latin American Voter}},
    year = {2015},
    booktitle = {The Latin American Voter},
    author = {Zechmeister, Elizabeth J.},
    editor = {ZECHMEISTER, ELIZABETH J and CARLIN, RYAN E and SINGER, MATTHEW M},
    month = {4},
    pages = {195--225},
    series = {Pursuing Representation and Accountability in Challenging Contexts},
    publisher = {University of Michigan Press},
    url = {http://www.jstor.org/stable/10.3998/mpub.8402589.13},
    isbn = {9780472072873}
}

@article{Vegetti2019,
    title = {{Left–Right Categorization and Perceptions of Party Ideologies}},
    year = {2019},
    journal = {Political Behavior},
    author = {Vegetti, Federico and {\v{S}}irini{\'{c}}, Daniela},
    number = {1},
    pages = {257--280},
    volume = {41},
    doi = {10.1007/s11109-018-9451-y},
    issn = {01909320},
    keywords = {Categorization, Ideology, Left and right, Perception}
}

@article{Guess2019,
    title = {{Less than you think: Prevalence and predictors of fake news dissemination on Facebook}},
    year = {2019},
    journal = {Asian-Australasian Journal of Animal Sciences},
    author = {Guess, Andrew and Nagler, Jonathan and Tucker, Joshua},
    number = {2},
    pages = {1--9},
    volume = {32},
    doi = {10.1126/sciadv.aau4586},
    issn = {19765517},
    pmid = {30662946}
}

@article{Johannessen2019,
    title = {{Linkage Switches in Local Elections: Evidence From the Workers’ Party in Brazil}},
    year = {2019},
    journal = {Comparative Political Studies},
    author = {Johannessen, Peter G},
    url = {https://doi.org/10.1177/0010414019843567},
    doi = {10.1177/0010414019843567},
    issn = {15523829},
    keywords = {Latin American politics, decentralization, political parties, representation and electoral systems, subnational politics}
}

@article{Kitschelt2000,
    title = {{Linkages between citizens and politicians in democratic polities}},
    year = {2000},
    journal = {Comparative Political Studies},
    author = {Kitschelt, Herbert},
    number = {6},
    pages = {845--879},
    volume = {33},
    doi = {10.1177/001041400003300607},
    issn = {00104140}
}

@article{VanDerVelden2018,
    title = {{Living in the Past or Living in the Future? Analyzing Parties’ Platform Change In Between Elections,The Netherlands 1997–2014}},
    year = {2018},
    journal = {Political Communication},
    author = {Van Der Velden, Mariken and Schumacher, Gijs and Vis, Barbara},
    number = {3},
    pages = {393--412},
    volume = {35},
    publisher = {Routledge},
    doi = {10.1080/10584609.2017.1384771},
    issn = {10917675},
    keywords = {anticipation of opinion polls, electoral performance, government-opposition dynamics, political parties’ strategies, topic modeling}
}

@article{Carreras,
    title = {{Long-Term Economic Distress, Cultural Backlash, and Support for Brexit}},
    author = {Carreras, Miguel and Carreras, Yasemin Irepoglu and Bowler, Shaun},
    url = {https://doi.org/10.1177/0010414019830714},
    doi = {10.1177/0010414019830714},
    issn = {0010-4140},
    keywords = {Brexit, cultural backlash, economic decline, regional inequality}
}

@article{Boas2017,
    title = {{Looks like me, thinks like me? Descriptive representation and opinion congruence in Brazil}},
    year = {2017},
    journal = {Unpublished manuscript},
    author = {Boas, Taylor C and Smith, Amy Erica},
    pages = {1--48},
    url = {https://pdfs.semanticscholar.org/d6db/71743af5328916419bbb07cd45216d21f0f4.pdf?_ga=2.56421801.304225192.1556272905-418198758.1556272905 http://people.bu.edu/tboas/looks_like_me.pdf},
    keywords = {Brazil, gender, public opinion, race, religion 2, representation}
}

@article{Samuels2014e,
    title = {{Lulismo, Petismo , and the Future of Brazilian Politics}},
    year = {2014},
    journal = {Journal of Politics in Latin America},
    author = {Samuels, David and Zucco, Cesar},
    number = {3},
    month = {12},
    pages = {129--158},
    volume = {6},
    url = {http://journals.sagepub.com/doi/10.1177/1866802X1400600306},
    doi = {10.1177/1866802X1400600306},
    issn = {1866-802X}
}

@article{Samuels2014d,
    title = {{Lulismo, Petismo, and the Future of Brazilian Politics}},
    year = {2014},
    journal = {Ssrn},
    author = {Samuels, David J. and Zucco, Cesar},
    number = {October 2012},
    pages = {11--12},
    doi = {10.2139/ssrn.2310761}
}

@article{Grimmer2021,
    title = {{Machine Learning for Social Science: An Agnostic Approach}},
    year = {2021},
    journal = {Annual Review of Political Science},
    author = {Grimmer, Justin and Roberts, Margaret E. and Stewart, Brandon M.},
    pages = {395--419},
    volume = {24},
    doi = {10.1146/annurev-polisci-053119-015921},
    issn = {10942939},
    keywords = {Machine learning, research design, text as data}
}

@article{Chamorel2019,
    title = {{Macron versus the Yellow Vests}},
    year = {2019},
    journal = {Journal of Democracy},
    author = {Chamorel, Patrick},
    number = {4},
    pages = {48--62},
    volume = {30},
    doi = {10.1353/jod.2019.0068},
    issn = {10863214}
}

@article{Garry2007,
    title = {{Making 'party identification' more versatile: Operationalising the concept for the multiparty setting}},
    year = {2007},
    journal = {Electoral Studies},
    author = {Garry, John},
    number = {2},
    pages = {346--358},
    volume = {26},
    doi = {10.1016/j.electstud.2006.07.003},
    issn = {02613794},
    keywords = {Multiparty systems, Multiple identities, Negative identities, Northern Ireland, Party identification}
}

@article{Gidron2019c,
    title = {{Many Ways to be Right: Cross-pressured Voters in Western Europe}},
    year = {2019},
    author = {Gidron, Noam},
    doi = {10.1017/S0007123420000228},
    keywords = {2015, appeal broadly and hold, are increasingly struggling to, bale and krouwel 2013, comparative politics, cross pressures, hobolt and tilley 2016, ideology, in the french elections, mainstream western european parties, of 2017, pardos-prado, public opinion, somer-topcu 2015, support, together their base of, traditional mainstream parties all, voting}
}

@book{Carson2014,
    title = {{Mapping Corruption and its Institutional Determinants in Brazil www.brazil4africa.org}},
    year = {2014},
    booktitle = {International Research Initiative on Brazil and Africa (IRIBA)},
    author = {Carson, Lindsey and Prado, Mariana Mota},
    pages = {49},
    isbn = {978-1-910502-07-5}
}

@article{Humprecht2018,
    title = {{Mapping digital journalism: Comparing 48 news websites from six countries}},
    year = {2018},
    journal = {Journalism},
    author = {Humprecht, Edda and Esser, Frank},
    number = {4},
    pages = {500--518},
    volume = {19},
    doi = {10.1177/1464884916667872},
    issn = {17413001},
    keywords = {Background information, content analysis, digital journalism, international comparison, media ownership, participation, transparency}
}

@article{Katzenstein2017,
    title = {{Mapping Eurasia in an Open World: How the Insularity of Russia's Geopolitical and Civilizational Approaches Limits Its Foreign Policies}},
    year = {2017},
    journal = {Perspectives on Politics},
    author = {Katzenstein, Peter J. and Weygandt, Nicole},
    number = {2},
    pages = {428--442},
    volume = {15},
    doi = {10.1017/S153759271700010X},
    issn = {15375927}
}

@article{Power2019,
    title = {{Mapping Ideological Preferences in Brazilian Elections, 1994-2018: A Municipal-Level Study}},
    year = {2019},
    journal = {Brazilian Political Science Review},
    author = {Power, Timothy J and Rodrigues-Silveira, Rodrigo},
    number = {1},
    volume = {13},
    url = {http://orcid.org/0000-0003-3684-9914},
    doi = {10.1590/1981-3821201900010001},
    keywords = {Brazilian Legislative Survey, Coattail Effects, Ideology, Legislative Ideology, Party Ideology}
}

@article{Ezrow2011,
    title = {{Mean voter representation and partisan constituency representation: Do parties respond to the mean voter position or to their supporters?}},
    year = {2011},
    journal = {Party Politics},
    author = {Ezrow, Lawrence and de Vries, Catherine and Steenbergen, Marco and Edwards, Erica},
    number = {3},
    pages = {275--301},
    volume = {17},
    doi = {10.1177/1354068810372100},
    issn = {13540688},
    keywords = {mainstream parties, mean voter, niche parties, political representation, responsiveness}
}

@article{Guedes-Neto2019,
    title = {{Measuring and Explaining Affective Polarization Within and Against the Mainstream : Evidence from Brazil}},
    year = {2019},
    author = {Guedes-Neto, Victor}
}

@article{Carroll2021,
    title = {{Measuring and explaining the complexity of left-right perceptions of political parties}},
    year = {2021},
    journal = {Electoral Studies},
    author = {Carroll, Royce and Kubo, Hiroki},
    number = {July 2020},
    pages = {102310},
    volume = {71},
    publisher = {Elsevier Ltd},
    url = {https://doi.org/10.1016/j.electstud.2021.102310},
    doi = {10.1016/j.electstud.2021.102310},
    issn = {02613794}
}

@article{Rheault2016,
    title = {{Measuring emotion in parliamentary debates with automated textual analysis}},
    year = {2016},
    journal = {PLoS ONE},
    author = {Rheault, Ludovic and Beelen, Kaspar and Cochrane, Christopher and Hirst, Graeme},
    number = {12},
    pages = {1--18},
    volume = {11},
    isbn = {1111111111},
    doi = {10.1371/journal.pone.0168843},
    issn = {19326203}
}

@incollection{Kearney2018,
    title = {{Measuring ideology among voters}},
    year = {2018},
    booktitle = {Routledge handbook of Brazilian politics},
    author = {Kearney, Matthew C and Machado, Fabiana},
    pages = {236--250},
    publisher = {Routledge}
}

@article{Bankert2017,
    title = {{Measuring Partisanship as a Social Identity in Multi-Party Systems}},
    year = {2017},
    journal = {Political Behavior},
    author = {Bankert, Alexa and Huddy, Leonie and Rosema, Martin},
    number = {1},
    pages = {103--132},
    volume = {39},
    publisher = {Springer US},
    doi = {10.1007/s11109-016-9349-5},
    issn = {01909320},
    keywords = {Latent trait, Partisanship, Political participation, Scale measurement, Social identity}
}

@article{Bankert2017b,
    title = {{Measuring Partisanship as a Social Identity in Multi-Party Systems}},
    year = {2017},
    journal = {Political Behavior},
    author = {Bankert, Alexa and Huddy, Leonie and Rosema, Martin},
    number = {1},
    pages = {103--132},
    volume = {39},
    publisher = {Springer US},
    doi = {10.1007/s11109-016-9349-5},
    issn = {01909320},
    keywords = {Latent trait, Partisanship, Political participation, Scale measurement, Social identity}
}

@incollection{Rosema2020,
    title = {{Measuring party attachments with survey questionnaires}},
    year = {2020},
    booktitle = {Research Handbook on Political Partisanship},
    author = {Rosema, Martin and Mayer, Sabrina J.},
    pages = {123--140},
    publisher = {Edward Elgar Publishing},
    url = {https://www.elgaronline.com/view/edcoll/9781788111980/9781788111980.00015.xml},
    isbn = {9781788111997},
    doi = {10.4337/9781788111997.00015}
}

@article{Goet2019,
    title = {{Measuring Polarization with Text Analysis: Evidence from the UK House of Commons, 1811–2015}},
    year = {2019},
    journal = {Political Analysis},
    author = {Goet, Niels D.},
    pages = {1--22},
    doi = {10.1017/pan.2019.2},
    issn = {1047-1987},
    keywords = {parliamentary debate, polarization, text analysis, uk house of commons}
}

@article{Alves2022,
    title = {{Measuring Political Ideology: Validity Evidence for a Two-Factor Model}},
    year = {2022},
    journal = {Trends in Psychology},
    author = {Alves, Pedro Cardoso and Porto, Juliana Barreiros},
    number = {1},
    pages = {129--145},
    volume = {30},
    publisher = {Springer International Publishing},
    url = {https://doi.org/10.1007/s43076-021-00093-z},
    isbn = {0123456789},
    doi = {10.1007/s43076-021-00093-z},
    issn = {23581883},
    keywords = {Cultural ideology, Economic ideology, Personal values, Political attitudes, Voting intention}
}

@article{Lauderdale2016,
    title = {{Measuring political positions from legislative speech}},
    year = {2016},
    journal = {Political Analysis},
    author = {Lauderdale, Benjamin E. and Herzog, Alexander},
    number = {3},
    pages = {374--394},
    volume = {24},
    doi = {10.1093/pan/mpw017},
    issn = {14764989}
}

@article{Zucco2019,
    title = {{Measuring portfolio salience using the Bradley–Terry model: An illustration with data from Brazil}},
    year = {2019},
    journal = {Research and Politics},
    author = {Zucco, Cesar and Batista, Mariana and Power, Timothy J.},
    number = {1},
    volume = {6},
    isbn = {2053168019832},
    doi = {10.1177/2053168019832089},
    issn = {20531680},
    keywords = {Portfolio salience, coalitional presidentialism, measurement}
}

@article{VanSchuur1995,
    title = {{Measuring subjective well-being: Unfolding the Bradburn Affect Balance Scale}},
    year = {1995},
    journal = {Social Indicators Research},
    author = {van Schuur, Wijbrandt H. and Kruijtbosch, Martine},
    number = {1},
    pages = {49--74},
    volume = {36},
    doi = {10.1007/BF01079396},
    issn = {03038300}
}

@article{Dvir-Gvirsman2017,
    title = {{Media audience homophily: Partisan websites, audience identity and polarization processes}},
    year = {2017},
    journal = {New Media and Society},
    author = {Dvir-Gvirsman, Shira},
    number = {7},
    pages = {1072--1091},
    volume = {19},
    doi = {10.1177/1461444815625945},
    issn = {14617315},
    keywords = {Homophily, network analysis, partisan media, reinforcing-spiral model, selective exposure}
}

@article{Stroud2008,
    title = {{Media use and political predispositions: Revisiting the concept of selective exposure}},
    year = {2008},
    journal = {Political Behavior},
    author = {Stroud, Natalie Jomini},
    number = {3},
    pages = {341--366},
    volume = {30},
    doi = {10.1007/s11109-007-9050-9},
    issn = {01909320},
    keywords = {2004 election, Media, Partisanship, Political ideology, Presidential politics, Selective exposure}
}

@article{Munzert2021,
    title = {{Meta-Analysis of the Effects of Voting Advice Applications}},
    year = {2021},
    journal = {Political Communication},
    author = {Munzert, Simon and Ramirez-Ruiz, Sebastian},
    number = {6},
    pages = {691--706},
    volume = {38},
    publisher = {Routledge},
    url = {https://doi.org/10.1080/10584609.2020.1843572},
    doi = {10.1080/10584609.2020.1843572},
    issn = {10917675},
    keywords = {Meta-analysis, VAA, effect, heterogeneity, impact, issue knowledge, turnout, vote choice, voting advice application}
}

@article{Lamont2014,
    title = {{Methodological Pluralism and the Possibilities and Limits of Interviewing}},
    year = {2014},
    journal = {Qualitative Sociology},
    author = {Lamont, Michèle and Swidler, Ann},
    number = {2},
    month = {6},
    pages = {153--171},
    volume = {37},
    publisher = {Springer US},
    url = {http://link.springer.com/10.1007/s11133-014-9274-z},
    isbn = {0162-0436},
    doi = {10.1007/s11133-014-9274-z},
    issn = {15737837},
    pmid = {95798853},
    keywords = {Cultural sociology, Ethnography, Interviewing, Methodological pluralism, Methodology, Theory}
}

@article{Saalfeld2013,
    title = {{Minority-ethnic MPs and the substantive representation of minority interests in the house of commons, 2005-2011}},
    year = {2013},
    journal = {Parliamentary Affairs},
    author = {Saalfeld, Thomas and Bischof, Daniel},
    number = {2},
    pages = {305--328},
    volume = {66},
    doi = {10.1093/pa/gss084},
    issn = {00312290}
}

@article{Wilczek2020,
    title = {{Misinformation and herd behavior in media markets: A cross-national investigation of how tabloids’ attention to misinformation drives broadsheets’ attention to misinformation in political and business journalism}},
    year = {2020},
    journal = {PLoS ONE},
    author = {Wilczek, Bartosz},
    number = {11 November},
    pages = {1--22},
    volume = {15},
    url = {http://dx.doi.org/10.1371/journal.pone.0241389},
    isbn = {1111111111},
    doi = {10.1371/journal.pone.0241389},
    issn = {19326203},
    pmid = {33175883}
}

@article{Hameleers2020,
    title = {{Misinformation and Polarization in a High-Choice Media Environment: How Effective Are Political Fact-Checkers?}},
    year = {2020},
    journal = {Communication Research},
    author = {Hameleers, Michael and van der Meer, Toni G.L.A.},
    number = {2},
    pages = {227--250},
    volume = {47},
    isbn = {0093650218819},
    doi = {10.1177/0093650218819671},
    issn = {15523810},
    keywords = {fact-checkers, fake news, misinformation, polarization, selective exposure}
}

@book{Berg-Schlosser2012,
    title = {{Mixed Methods in Comparative Politics}},
    year = {2012},
    author = {Berg-Schlosser, Dirk},
    url = {https://link.springer.com/content/pdf/10.1057%2F9781137283375.pdf http://link.springer.com/10.1057/9781137283375},
    isbn = {978-1-349-34844-2},
    doi = {10.1057/9781137283375}
}

@incollection{Biesenbender2009,
    title = {{Mixed-Methods Designs in Comparative Public Policy Research: The Dismantling of Prension Policies}},
    year = {2009},
    booktitle = {Comparative Policy Studies. Conceptual and Methodological Challenges},
    author = {Biesenbender, Sophie and H{\'{e}}ritier, Adrienne},
    pages = {237--264},
    isbn = {9789264060715}
}

@article{VanDerArk2007,
    title = {{Mokken scale analysis in R}},
    year = {2007},
    journal = {Journal of Statistical Software},
    author = {Van Der Ark, L. Andries},
    number = {11},
    pages = {1--19},
    volume = {20},
    issn = {15487660},
    keywords = {Mokken scale analysis, Monotonicity, Nonparametric item response theory, R}
}

@article{VanSchuur2003,
    title = {{Mokken Scale Analysis: Between the Guttman Scale and Parametric Item Response Theory}},
    year = {2003},
    journal = {Political Analysis},
    author = {van Schuur, Wijbrandt H.},
    number = {2},
    pages = {139--163},
    volume = {11},
    doi = {10.1093/pan/mpg002},
    issn = {1047-1987}
}

@article{Simonsen2022a,
    title = {{Moralizing Immigration: Political Framing, Moral Conviction, and Polarization in the United States and Denmark}},
    year = {2022},
    journal = {Comparative Political Studies},
    author = {Simonsen, Kristina B. and Bonikowski, Bart},
    number = {0},
    pages = {001041402110602},
    volume = {0},
    doi = {10.1177/00104140211060284},
    issn = {0010-4140}
}

@article{Malka2010,
    title = {{More than Ideology: Conservative-Liberal Identity and Receptivity to Political Cues}},
    year = {2010},
    journal = {Social Justice Research},
    author = {Malka, Ariel and Lelkes, Yphtach},
    number = {2},
    pages = {156--188},
    volume = {23},
    isbn = {1121101001143},
    doi = {10.1007/s11211-010-0114-3},
    issn = {08857466},
    keywords = {Conservatism, Identity, Ideology, Liberalism, Political attitudes, Social influence}
}

@article{Little2020,
    title = {{Motivated reasoning and democratic accountability}},
    year = {2020},
    author = {Little, Andrew T and Schnakenberg, Keith E and Turner, Ian R},
    number = {June}
}

@article{Pereira2018,
    title = {{Motivated Reasoning Without Partisanship? Fake News in the 2018 Brazilian Elections}},
    year = {2018},
    author = {Pereira, Frederico Batista and Bueno, Natália S and Nunes, Felipe and Pav{\~{a}}o, Nara}
}

@article{Donovan2020,
    title = {{Motivated Reasoning, Public Opinion, and Presidential Approval}},
    year = {2020},
    journal = {Political Behavior},
    author = {Donovan, Kathleen and Kellstedt, Paul M. and Key, Ellen M. and Lebo, Matthew J.},
    number = {4},
    pages = {1201--1221},
    volume = {42},
    publisher = {Springer US},
    url = {https://doi.org/10.1007/s11109-019-09539-8},
    isbn = {1110901909},
    doi = {10.1007/s11109-019-09539-8},
    issn = {15736687},
    keywords = {Motivated reasoning, Polarization, Presidential approval, Public opinion}
}

@article{Taber2006,
    title = {{Motivated Skepticism in the Evaluation of Political Beliefs}},
    year = {2006},
    journal = {American Journal of Political Science},
    author = {Taber, Charles S and Lodge, Milton},
    number = {3},
    month = {7},
    pages = {755--769},
    volume = {50},
    url = {https://www.jstor.org/stable/3694247 https://onlinelibrary.wiley.com/doi/10.1111/j.1540-5907.2006.00214.x},
    isbn = {201911:06:28},
    doi = {10.1111/j.1540-5907.2006.00214.x},
    issn = {0092-5853}
}

@article{Eggers2009,
    title = {{MPs for sale? returns to office in postwar British politics}},
    year = {2009},
    journal = {American Political Science Review},
    author = {Eggers, Andrew C. and Hainmueller, Jens},
    number = {4},
    pages = {513--533},
    volume = {103},
    publisher = {Universitaet Mannheim},
    doi = {10.1017/S0003055409990190},
    issn = {00030554}
}

@article{DiPrete1994,
    title = {{Multilevel Models: Methods and Substance}},
    year = {1994},
    journal = {Annual Review of Sociology},
    author = {DiPrete, T.},
    number = {1},
    pages = {331--357},
    volume = {20},
    url = {www.annualreviews.org},
    doi = {10.1146/annurev.soc.20.1.331},
    issn = {03600572},
    keywords = {contextual-effects models, hierarchical models, methodology, micro-macro, theory specification}
}

@article{Ribeiro2019,
    title = {{Multilevel party organizations in a fragmented presidential system: The case of Brazil}},
    year = {2019},
    journal = {Regional and Federal Studies},
    author = {Ribeiro, Pedro Floriano and Fabre, Elodie},
    publisher = {Taylor {\&} Francis},
    doi = {10.1080/13597566.2019.1591375},
    issn = {17439434},
    keywords = {Brazil, Party organization, federalism, multilevel parties, presidentialism}
}

@article{Proksch2019,
    title = {{Multilingual Sentiment Analysis: A New Approach to Measuring Conflict in Legislative Speeches}},
    year = {2019},
    journal = {Legislative Studies Quarterly},
    author = {Proksch, Sven Oliver and Lowe, Will and W{\"{a}}ckerle, Jens and Soroka, Stuart},
    number = {1},
    pages = {97--131},
    volume = {44},
    doi = {10.1111/lsq.12218},
    issn = {19399162}
}

@article{Straus2011ItsCrisis,
    title = {{'It's sheer horror here': Patterns of violence during the first four months of Cote d'Ivoire's post-electoral crisis}},
    year = {2011},
    journal = {African Affairs},
    author = {Straus, S.},
    number = {440},
    month = {7},
    pages = {481--489},
    volume = {110},
    publisher = {Oxford University Press},
    url = {https://academic.oup.com/afraf/article-lookup/doi/10.1093/afraf/adr024},
    doi = {10.1093/afraf/adr024},
    issn = {0001-9909}
}

@article{Druckman2020Levendusky,
    title = {{( Mis- ) Estimating Affective Polarization Samara Klar Yanna Krupnikov Matthew Levendusky}},
    year = {2020},
    author = {Druckman, James and Ryan, John Barry},
    volume = {25}
}

@misc{NoTitle,
    title = {{(No Title)}},
    url = {https://www.jstor.org/stable/pdf/1960777.pdf?refreqid=excelsior%3A5fb0f602aef709d41e3873d30fb188d8}
}

@article{Doi20167kh3duoldphqwdulvp,
    title = {{7kh 9luwxhv ri 3duoldphqwdulvp}},
    year = {2016},
    author = {Doi, Uhvv},
    number = {4},
    pages = {84--91},
    volume = {1},
    doi = {10.1353/jod.1990.0059}
}

@article{Mdrc2013A1956,
    title = {{A 1956;}},
    year = {2013},
    author = {Mdrc, Alexander K Mayer},
    number = {2},
    pages = {357--373},
    volume = {57},
    doi = {10.1111/j.1540-5907.2012.00625.x}
}

@techreport{NightingaleA1,
    title = {{A Feminist in the Forest: Situated Knowledges and Mixing Methods in Natural Resource Management 1}},
    author = {Nightingale, Andrea},
    url = {https://www.era.lib.ed.ac.uk/bitstream/handle/1842/1405/Nightingale%20ACME%202%2c1.pdf?sequence=1&isAllowed=y}
}

@article{Tussie2015A,
    title = {{A global conversation : rethinking IPE in scenarios *}},
    year = {2015},
    author = {Tussie, Diana and Riggirozzi, Pia},
    number = {december},
    pages = {1041--1068},
    volume = {37},
    doi = {10.1590/S0102-852920150003000}
}

@article{ATrial,
    title = {{A Great Leap Forward for Democracy and the Rule of Law ? Brazil ’ s Mensal{\~{a}}o Trial}},
    keywords = {brazil, corruption, impunity, rule of law, scandal}
}

@article{Stepan2016AContinents,
    title = {{A life in comparative politics : Chasing questions in five continents}},
    year = {2016},
    author = {Stepan, Alfred},
    doi = {10.1177/0192512116661936},
    keywords = {authoritarianism, brazil, chile, civil, comparative politics, corporatism, democratic breakdowns, democratic transition theory, india, indonesia, islam and democracy, military relations, multiple secularisms, political identities, question-driven research, spain, sri lanka, tolerations, tunisia, turkey, twin}
}

@article{Wilson2019ASpecifications,
    title = {{A Lot More to Do: The Sensitivity of Time-Series Cross-Section Analyses to Simple Alternative Specifications}},
    year = {2019},
    author = {Wilson, Sven E and Butler, Daniel M},
    url = {https://doi.org/10.1093/pan/mpl012},
    doi = {10.1093/pan/mpl012}
}

@article{SciencesAOpportunity,
    title = {{A Missed Opportunity}},
    author = {Sciences, Behavioural},
    pages = {1--36},
    keywords = {african regionalism, eac, economic partnership agreements, epas}
}

@article{Marks2017ADissensus,
    title = {{A Postfunctionalist Theory of European Integration : From Permissive Consensus to Constraining Dissensus}},
    year = {2017},
    author = {Marks, Gary},
    number = {October 2008},
    pages = {1--23},
    volume = {39},
    doi = {10.1017/S0007123408000409}
}

@incollection{Marsh2010AScience,
    title = {{A Skin Not a Sweater: Ontology and Epistemology in Political Science}},
    year = {2010},
    booktitle = {Theory and Methods in Political Science},
    author = {Marsh, David and Furlong, Paul},
    pages = {184--211},
    isbn = {0230576273},
    doi = {10.1057/978-1-137-60353-1{\_}11}
}

@article{Leupold2017ACrisis,
    title = {{A structural approach to politicisation in the Euro crisis}},
    year = {2017},
    author = {Leupold, Anna},
    number = {February},
    volume = {2382},
    doi = {10.1080/01402382.2015.1081510}
}

@article{Egger2022ACOVID-19,
    title = {{A topic modeling comparison between LDA, NMF, Top2Vec, and BERTopic to demystify Twitter posts: Travel during COVID-19}},
    year = {2022},
    author = {Egger, Roman and Yu, Joanne}
}

@article{Auel2017AfterUnion,
    title = {{After Lisbon : National Parliaments in the European Union After Lisbon : National Parliaments in the European Union}},
    year = {2017},
    journal = {West European Politics},
    author = {Auel, Katrin and Christiansen, Thomas},
    number = {2},
    pages = {261--281},
    volume = {38},
    publisher = {Routledge},
    url = {http://dx.doi.org/10.1080/01402382.2014.990693},
    doi = {10.1080/01402382.2014.990693},
    issn = {0140-2382}
}

@article{2017AissrQuestions,
    title = {{Aissr ethical procedure and questions}},
    year = {2017},
    number = {February}
}

@article{2018AmericanAssociation,
    title = {{American Sociological Association}},
    year = {2018},
    number = {3},
    pages = {167--186},
    volume = {30},
    keywords = {a crucial pathway for, abduction, community of inquiry, conceptual innovation in the, construction of theoret, empirical data, of empirical phenomena, on the basis of, social sciences is the, sociologists often f, theorization, trying to make sense}
}

@techreport{DownsChicagoANDEMOCRACY,
    title = {{AN ECONOMIC THEORY OF POLITICAL ACTION IN A DEMOCRACY'}},
    author = {Downs Chicago, Anthony},
    url = {https://about.jstor.org/terms}
}

@techreport{DownsANDEMOCRACY,
    title = {{AN ECONOMIC THEORY OF POLITICAL ACTION IN A DEMOCRACY'}},
    author = {Downs, Anthony},
    url = {https://about.jstor.org/terms}
}

@article{2011Analysis,
    title = {{Analysis}},
    year = {2011},
    number = {June 1997},
    pages = {1--8}
}

@article{Boesten2018AnalyzingPeru,
    title = {{Analyzing Rape Regimes at the Interface of War and Peace in Peru}},
    year = {2018},
    author = {Boesten, Jelke},
    number = {April},
    pages = {110--129},
    volume = {4},
    doi = {10.1093/ijtj/ijp029}
}

@article{Wendt2018AnarchyAnd,
    title = {{Anarchy is what States Make of it : The Social Construction of Power Politics Author ( s ): Alexander Wendt Published by : The MIT Press Stable URL : https://www.jstor.org/stable/2706858 The MIT Press is collaborating with JSTOR to digitize , preserve and}},
    year = {2018},
    author = {Wendt, Alexander},
    number = {2},
    pages = {391--425},
    volume = {46}
}

@article{Hegre2017AndConflict,
    title = {{and conflict Trade does promote peace : New effects of trade and conflict}},
    year = {2017},
    author = {Hegre, Håvard and Oneal, John R and Russett, Bruce and Oneal, John R and Russett, Bruce},
    number = {6},
    pages = {763--774},
    volume = {47},
    doi = {10.1177/0022343310385995}
}

@article{Hooghe2007AreEurope,
    title = {{Are cross-national surveys the best way to study the extreme-right vote in Europe?}},
    year = {2007},
    author = {Hooghe, Marc and Reeskens, Tim},
    url = {https://www.tandfonline.com/action/journalInformation?journalCode=rpop20},
    doi = {10.1080/00313220701265544},
    issn = {1461-7331}
}

@article{Wilde2017AssessingPoliticisation,
    title = {{Assessing actually-existing trajectories of EU politicisation}},
    year = {2017},
    author = {Wilde, Pieter De and Lord, Christopher},
    number = {January},
    volume = {2382},
    doi = {10.1080/01402382.2015.1081508}
}

@article{Trauner2016AsylumFailure,
    title = {{Asylum policy : the EU ’ s ‘ crises ’ and the looming policy regime failure}},
    year = {2016},
    journal = {Journal of European Integration},
    author = {Trauner, Florian},
    number = {3},
    pages = {311--325},
    volume = {38},
    publisher = {Routledge},
    url = {http://dx.doi.org/10.1080/07036337.2016.1140756},
    doi = {10.1080/07036337.2016.1140756},
    issn = {0703-6337},
    keywords = {European Union, asylum, decision-making processes, economic and financial crisis, refugee crisis}
}

@article{Pontille2003AuthorshipFrance,
    title = {{Authorship Practices and Institutional Contexts in Sociology: Elements for a Comparison of the United States and France}},
    year = {2003},
    journal = {Science, Technology, {\&} Human Values},
    author = {Pontille, David},
    number = {2},
    month = {4},
    pages = {217--243},
    volume = {28},
    url = {http://journals.sagepub.com/doi/10.1177/0162243902250905},
    doi = {10.1177/0162243902250905},
    issn = {0162-2439}
}

@article{Limoeiro2015Beyond2000s,
    title = {{Beyond income transfers: The decline of regional inequality in Brazil during the 2000s}},
    year = {2015},
    author = {Limoeiro, Danilo},
    pages = {6--21},
    volume = {1},
    doi = {10.1177/1464993414546975},
    keywords = {brazil, cash transfer programmes, income distribution, policies, regional keynesian effects, regional policies, s northeast region, supply-side}
}

@article{CarlingBeyondResearch,
    title = {{Beyond the insider-outsider divide in migration research}},
    author = {Carling, Jørgen and Erdal, Marta Bivand and Ezzati, Rojan},
    url = {https://academic.oup.com/migration/article-abstract/2/1/36/2567545},
    doi = {10.1093/migration/mnt022},
    keywords = {ethnicity, positionality, research methodology}
}

@article{Grugel2008BeyondDevelopment,
    title = {{Beyond the Washington Consensus ? Asia and Latin America in search of more autonomous development}},
    year = {2008},
    author = {Grugel, Jean and Riggirozzi, P I A and Thirkell-white, B E N},
    pages = {499--517},
    volume = {3}
}

@article{Hettne2006BeyondRegionalism,
    title = {{Beyond the ‘ new ’ regionalism Beyond the ‘ New ’ Regionalism}},
    year = {2006},
    author = {Hettne, Björn},
    number = {2005},
    volume = {3467},
    doi = {10.1080/13563460500344484}
}

@article{Pereira2015BolsaBrazil,
    title = {{Bolsa Fam{\'{i}}lia and democracy in Brazil}},
    year = {2015},
    journal = {Third World Quarterly},
    author = {Pereira, Anthony W},
    number = {9},
    pages = {1682--1699},
    volume = {36},
    url = {https://www.tandfonline.com/action/journalInformation?journalCode=ctwq20},
    doi = {10.1080/01436597.2015.1059730}
}

@article{Varas2008BrazilHegemony,
    title = {{Brazil in South America : from indiff erence to hegemony}},
    year = {2008},
    author = {Varas, Augusto},
    number = {May},
    pages = {1--7}
}

@article{Genna2007BrazilianBy,
    title = {{Brazilian Regional Power in the Development of Mercosul by}},
    year = {2007},
    author = {Genna, Gaspare M and Hiroi, Taeko},
    number = {156},
    pages = {43--57},
    volume = {34},
    doi = {10.1177/0094582X07306237},
    keywords = {economic, interdependence, mercosul, regional integration, regional power}
}

@article{Penney2015CSE,
    title = {{C HILLING E FFECTS : O NLINE S URVEILLANCE AND W IKIPEDIA U SE}},
    year = {2015},
    author = {Penney, Jonathon W and Mathias, J Nate and Kelly, Paul and Budish, Ryan and Baxter, Jamie and Albert, Kendra and Sauter, Molly and Crete-nishihata, Masashi and Welinder, Yana and Paulson, Michelle and Brigham, Geoff and Abrams, David and Black, Bernie and Kremnizer, Mordechai and Chilton, Adam and Leibovitch, Adi and Litvak, Kate and Coleman, James W and Ouss, Aurelie and Perryman, Ben and Berwick, Elissa and Waldman, Ari and Whittaker, Meredith and Paxon, Vern and Xu, Wenming and Givati, Yehonatan and Knockel, Jeff and Crandall, Jed},
    number = {March}
}

@article{Young2017CambridgeDevelopment,
    title = {{Cambridge Review of International Affairs ‘ We care about you , but {\ldots}’: the politics of EU trade policy and development and development}},
    year = {2017},
    author = {Young, Alasdair R and Peterson, John and Peterson, John},
    number = {December},
    volume = {7571},
    doi = {10.1080/09557571.2012.734782}
}

@article{Wilde2012Can,
    title = {{Can the Politicization of European Integration be Reversed ?*}},
    year = {2012},
    author = {Wilde, Pieter D E and Z{\"{u}}rn, Michael},
    pages = {137--153},
    volume = {50}
}

@misc{Capablity-ExpectationGap.pdf,
    title = {{Capablity-Expectation Gap.pdf}}
}

@article{Nunez2016CatalystsEurope,
    title = {{Catalysts and barriers : Explaining electoral reform in Western Europe}},
    year = {2016},
    author = {Nunez, Lidia and Jacobs, Kristof T E},
    pages = {454--473},
    doi = {10.1111/1475-6765.12138},
    keywords = {electoral reform, electoral systems, institutional reform, political parties, western europe}
}

@article{Brubaker2013CategoriesImmigration,
    title = {{Categories of analysis and categories of practice : a note on the study of Muslims in European countries of immigration Categories of analysis and categories of practice : a note on the study of Muslims in European countries of immigration}},
    year = {2013},
    author = {Brubaker, Rogers},
    volume = {9870},
    doi = {10.1080/01419870.2012.729674}
}

@misc{CHRydgren.pdf,
    title = {{CH 3 edited volume Rydgren.pdf}}
}

@article{Kratz2019Changing2009-2017,
    title = {{Changing crises , changing votes ? Problem priorities , party competence , and electoral behavior in Germany 2009-2017}},
    year = {2019},
    author = {Kratz, Agatha and Schoen, Harald},
    number = {December}
}

@article{KalyvasChristianDemocracy,
    title = {{Christian Democracy}},
    author = {Kalyvas, Stathis N and Kersbergen, Kees Van},
    doi = {10.1146/annurev.polisci.11.021406.172506},
    keywords = {European politics,political parties,Christian demo, catholic church, christian democratic parties, european politics, political parties, religion and politics, secularization}
}

@article{Heidbreder2012CivilUse,
    title = {{Civil society participation in EU governance Imprint / Terms of Use}},
    year = {2012},
    author = {Heidbreder, Eva G},
    number = {2},
    volume = {7},
    keywords = {European public sphere, civil society, democracy,}
}

@article{Weyland2018ClarifyingPolitical,
    title = {{Clarifying a Contested Concept : Populism in the Study of Latin American Politics Author ( s ): Kurt Weyland Source : Comparative Politics , Vol . 34 , No . 1 ( Oct ., 2001 ), pp . 1-22 Published by : Comparative Politics , Ph . D . Programs in Political }},
    year = {2018},
    author = {Weyland, Kurt},
    number = {1},
    pages = {1--22},
    volume = {34}
}

@article{Albala2017Coalition,
    title = {{Coalition Presidentialism in Bicameral Congresses: How does the Control of a Bicameral Majority Affect Coalition Survival? *}},
    year = {2017},
    author = {Albala, Adrián},
    number = {2},
    pages = {11},
    url = {http://dx.doi.org/10.1590/1981-3821201700020002},
    doi = {10.1590/1981-3821201700020002},
    keywords = {Coalition cabinets, Latin America, QCA, bicameralism, presidentialism}
}

@article{Wetenschappen2015CODEBEHAVIOURAL,
    title = {{CODE OF ETHICS FOR RESEARCH IN THE SOCIAL AND BEHAVIOURAL}},
    year = {2015},
    author = {Wetenschappen, Disciplineorgaan Sociale},
    pages = {1--4}
}

@article{Sciences2018CODEVersie,
    title = {{CODE OF ETHICS FOR RESEARCH IN THE SOCIAL AND BEHAVIOURAL SCIENCES INVOLVING HUMAN PARTICIPANTS As accepted by the Deans of Social Sciences in the Netherlands , 23 mei 2018 Opmerkingen bij de herziene versie}},
    year = {2018},
    author = {Sciences, Social}
}

@article{Feingold1988CognitiveDisappearing.,
    title = {{Cognitive gender differences are disappearing.}},
    year = {1988},
    journal = {American Psychologist},
    author = {Feingold, Alan},
    number = {2},
    pages = {95--103},
    volume = {43},
    url = {http://doi.apa.org/getdoi.cfm?doi=10.1037/0003-066X.43.2.95},
    doi = {10.1037/0003-066X.43.2.95},
    issn = {1935-990X}
}

@article{Soares2010ColaboracaoBrasileiras,
    title = {{Colabora{\c{c}}{\~{a}}o na produ{\c{c}}{\~{a}}o cient{\'{i}}fica na Ci{\^{e}}ncia Pol{\'{i}}tica e na Sociologia brasileiras}},
    year = {2010},
    journal = {Sociedade e Estado},
    author = {Soares, Glaucio Ary Dillon and Souza, Cíntia Pinheiro Ribeiro de and Moura, Tatiana Whately de},
    number = {3},
    month = {12},
    pages = {525--538},
    volume = {25},
    url = {http://www.scielo.br/scielo.php?script=sci_arttext&pid=S0102-69922010000300006&lng=pt&tlng=pt},
    doi = {10.1590/S0102-69922010000300006},
    issn = {0102-6992}
}

@article{Hunter2008CollaborativeFactors,
    title = {{Collaborative Research in Sociology: Trends and Contributing Factors}},
    year = {2008},
    journal = {The American Sociologist},
    author = {Hunter, Laura and Leahey, Erin},
    number = {4},
    month = {12},
    pages = {290--306},
    volume = {39},
    url = {http://link.springer.com/10.1007/s12108-008-9042-1},
    doi = {10.1007/s12108-008-9042-1},
    issn = {0003-1232}
}

@article{Allison2016ConceptualReview,
    title = {{Conceptual Models and the Cuban Missile Crisis The American Political Science Review}},
    year = {2016},
    author = {Allison, Graham T},
    number = {3},
    pages = {689--718},
    volume = {63}
}

@article{Fioramonti2012Conclusion,
    title = {{Conclusion – Building Regions from Below : Has the Time Come for Regionalism 2 . 0 ? Conclusion – Building Regions from Below : Has the Time Come for Regionalism 2 . 0 ?}},
    year = {2012},
    author = {Fioramonti, Lorenzo and Fioramonti, Lorenzo},
    volume = {2729},
    doi = {10.1080/03932729.2012.655015}
}

@article{Fligstein2015ConstructingEuropean,
    title = {{Constructing Polities and Markets : An Institutionalist Account of European}},
    year = {2015},
    author = {Fligstein, Neil and Sweet, Alec Stone and Sweet, Alec Stone},
    number = {5},
    pages = {1206--1243},
    volume = {107}
}

@article{Fligstein2002ConstructingEuropean,
    title = {{Constructing Polities and Markets : An Institutionalist Account of European}},
    year = {2002},
    author = {Fligstein, Neil and Sweet, Alec Stone},
    number = {5},
    pages = {1206--1243},
    volume = {107}
}

@article{Fligstein2018ConstructingEuropean,
    title = {{Constructing Polities and Markets : An Institutionalist Account of European}},
    year = {2018},
    author = {Fligstein, Neil and Sweet, Alec Stone and Sweet, Alec Stone},
    number = {5},
    pages = {1206--1243},
    volume = {107}
}

@techreport{SilvaContemporaryDemocracies,
    title = {{Contemporary Populism: Actors, Causes, and Consequences Across 28 Democracies}},
    author = {Silva, Bruno Castanho},
    url = {https://pds.ceu.edu/sites/pds.ceu.hu/files/attachment/basicpage/478/castanhoesilvabruno-dissertation2017.pdf}
}

@techreport{PracaCorrupcao1988-2008,
    title = {{Corrup{\c{c}}{\~{a}}o e reforma institucional no Brasil, 1988-2008}},
    author = {Pra{\c{c}}a, Sérgio},
    url = {http://www.scielo.br/pdf/op/v17n1/v17n01a05.pdf},
    keywords = {brazil, corruption, institutional reform, trust}
}

@article{Global2018CourseManual,
    title = {{Course Manual}},
    year = {2018},
    author = {Global, The},
    pages = {1--10}
}

@article{Robison2019Coversheet,
    title = {{Coversheet}},
    year = {2019},
    author = {Robison, Joshua},
    number = {October 2016},
    pages = {0--100}
}

@article{Lupia2014DataTradition,
    title = {{Data Access and Research Transparency in the Quantitative Tradition}},
    year = {2014},
    author = {Lupia, Arthur and Alter, George},
    doi = {10.1017/S1049096513001728}
}

@article{Paluck2018DeferenceRwanda,
    title = {{Deference, Dissent, and Dispute Resolution: An Experimental Intervention Using Mass Media to Change Norms and Behavior in Rwanda}},
    year = {2018},
    journal = {American Political Science Review},
    author = {Paluck, Elizabeth Levy and Green, Donald P},
    number = {4},
    volume = {103},
    url = {https://doi.org/10.1017/S0003055409990128},
    doi = {10.1017/S0003055409990128}
}

@techreport{AlvaroMoises2008DemocraciaBrasil,
    title = {{Democracia, desconfian{\c{c}}a pol{\'{i}}tica e insatisfa{\c{c}}{\~{a}}o com o regime-o caso do Brasil}},
    year = {2008},
    booktitle = {Junho},
    author = {{\'{A}}lvaro Mois{\'{e}}s, José and Piquet Carneiro, Gabriela},
    number = {1},
    pages = {1--42},
    volume = {14},
    url = {http://www.scielo.br/pdf/op/v14n1/01.pdf},
    keywords = {distrust, political institutions, political support, satisfaction with democracy}
}

@article{Habermas2015DemocracyPossible,
    title = {{Democracy in Europe : Why the Development of the EU into a Transnational Democracy Is Necessary and How It Is Possible}},
    year = {2015},
    author = {Habermas, Jürgen},
    number = {4},
    pages = {546--557},
    volume = {21}
}

@techreport{MoisesDEMOCRACYBRAZIL,
    title = {{DEMOCRACY, POLITICAL TRUST AND DEMOCRATIC INSTITUTIONS (THE CASE OF BRAZIL)}},
    author = {Mois{\'{e}}s, José Álvaro},
    url = {http://nupps.usp.br/images/artigos_temp/moises_Paper.Ox2007-3.pdf}
}

@article{Nicoli2017DemocraticIntegration,
    title = {{Democratic legitimacy in the era of fiscal integration}},
    year = {2017},
    journal = {Journal of European Integration},
    author = {Nicoli, Francesco},
    number = {May},
    pages = {1--16},
    volume = {6337},
    publisher = {Routledge},
    url = {http://dx.doi.org/10.1080/07036337.2017.1298591},
    doi = {10.1080/07036337.2017.1298591},
    issn = {0703-6337},
    keywords = {Democratic legitimacy, demos thesis, economic governance, fiscal integration, trilemma}
}

@techreport{RussoDividePolarization,
    title = {{Divide and Conquer: disentangling Negative Partisanship and Affective Polarization}},
    author = {Russo, Luana and Mayer, Sabrina J}
}

@article{Broockman2020Does,
    title = {{Does Affective Polarization Undermine Democratic Norms or Accountability ? Maybe Not *}},
    year = {2020},
    author = {Broockman, David E and Kalla, Joshua L}
}

@article{ClaytonDoes,
    title = {{Does elite rhetoric undermine democratic norms ? ∗}},
    author = {Clayton, Katherine and Davis, Nicholas T and Nyhan, Brendan and Porter, Ethan and Ryan, Timothy J and Wood, Thomas J}
}

@article{Amsalem2021DoesStudies,
    title = {{Does Talking to the Other Side Reduce Inter-party Hostility ? Evidence from Three Studies Does Talking to the Other Side Reduce Inter-party Hostility ? Evidence from Three Studies}},
    year = {2021},
    journal = {Political Communication},
    author = {Amsalem, Eran and Merkley, Eric and Loewen, Peter John},
    number = {00},
    pages = {1--18},
    volume = {00},
    publisher = {Routledge},
    url = {https://doi.org/10.1080/10584609.2021.1955056},
    doi = {10.1080/10584609.2021.1955056},
    issn = {1058-4609},
    keywords = {according to recent scholarship, citizens in various western, democracies}
}

@article{Lee2016Does,
    title = {{Does Trade Integration Contribute to Peace ?}},
    year = {2016},
    author = {Lee, Jong-wha and Pyun, Ju Hyun},
    number = {1},
    pages = {327--344},
    volume = {20},
    doi = {10.1111/rode.12222}
}

@article{Vianna1998DoutoresSociais,
    title = {{Doutores e Teses em Ci{\^{e}}ncias Sociais}},
    year = {1998},
    journal = {Dados},
    author = {Vianna, Luiz Werneck and Carvalho, Maria Alice Rezende de and Melo, Manuel Palacios Cunha and Burgos, Marcelo Baumann},
    number = {3},
    pages = {453--516},
    volume = {41},
    url = {http://www.scielo.br/scielo.php?script=sci_arttext&pid=S0011-52581998000300001&lng=pt&tlng=pt},
    doi = {10.1590/S0011-52581998000300001},
    issn = {0011-5258}
}

@book{Bolet2021DrinkingClosures,
    title = {{Drinking Alone : Local Socio-Cultural Degradation and Radical Right Support — The Case of British Pub Closures}},
    year = {2021},
    author = {Bolet, Diane},
    isbn = {0010414021997},
    doi = {10.1177/0010414021997158},
    keywords = {and voting behavior, capital, elections, material deprivation, public opinion, radical right support, social, social isolation}
}

@article{SanchesCorreaEconomiaLatina,
    title = {{Economia, Ideologia e Elei{\c{c}}ões na Am{\'{e}}rica Latina*}},
    journal = {Revista Dados-2015},
    author = {Sanches Corr{\^{e}}a, Diego},
    number = {2},
    volume = {58},
    url = {http://dx.doi.org/10.1590/00115258201548},
    doi = {10.1590/00115258201548}
}

@article{Scharpf2017EconomicState,
    title = {{Economic integration , democracy and the welfare state Economic integration , democracy and the welfare state}},
    year = {2017},
    author = {Scharpf, Fritz W and Scharpf, Fritz W},
    number = {November},
    volume = {1763},
    doi = {10.1080/135017697344217}
}

@article{Barbieri2017EconomicPeace,
    title = {{Economic Interdependence : A Path to Peace or a Source of Interstate Conflict ? or a Source of Interstate Conflict ?* Economic Interdependence : A Path to Peace}},
    year = {2017},
    author = {Barbieri, Katherine and Journal, Source and Feb, No},
    number = {1},
    pages = {29--49},
    volume = {33}
}

@article{vanderMeerEconomicNotice,
    title = {{Economic Performance and Political Trust of a single chapter of a title in Oxford Handbooks Online for personal use (for details see Privacy Policy and Legal Notice)}},
    author = {van der Meer, Tom W.G.},
    url = {www.oxfordhandbooks.com},
    doi = {10.1093/oxfordhb/9780190274801.013.16}
}

@misc{EconomicVoting,
    title = {{Economic voting}}
}

@techreport{MayneEducation1,
    title = {{Education, Socialization, and Political Trust Chapter 11: Education, Socialization, and Political Trust 1}},
    author = {Mayne, Quinton and Hakhverdian, Armen},
    url = {http://nrs.harvard.edu/urn-3:HUL.InstRepos:25290369}
}

@article{Yildirim2015Election:,
    title = {{Election Storm in Turkey :}},
    year = {2015},
    author = {Yildirim, Kerem and Yildirim, Kerem},
    number = {November},
    pages = {56--80}
}

@article{GARFIAS2018EliteMexico,
    title = {{Elite Competition and State Capacity Development: Theory and Evidence from Post-Revolutionary Mexico}},
    year = {2018},
    journal = {American Political Science Review},
    author = {GARFIAS, FRANCISCO},
    number = {2},
    pages = {339--357},
    volume = {112},
    url = {https://doi.org/10.1017/S0003055417000715},
    doi = {10.1017/s0003055417000715},
    issn = {0003-0554}
}

@techreport{Bullock2011EliteElectorate,
    title = {{Elite Influence on Public Opinion in an Informed Electorate}},
    year = {2011},
    booktitle = {Source: The American Political Science Review},
    author = {Bullock, John G},
    number = {3},
    pages = {496--515},
    volume = {105},
    url = {https://www.jstor.org/stable/pdf/41480854.pdf?refreqid=excelsior%3Ae929a966d36cdb0c5845bf9c3eccdb4b}
}

@article{GuimaraesDePaulaEm273,
    title = {{Em busca da Infer{\^{e}}ncia V{\'{a}}lida: m{\'{e}}todos e testes de hip{\'{o}}teses nos estudos legislativos brasileiros 273}},
    author = {Guimar{\~{a}}es De Paula, Julio Cesar},
    url = {http://www.scielo.br/pdf/rbcpol/n26/2178-4884-rbcpol-26-273.pdf},
    doi = {10.1590/0103-335220182607}
}

@article{Conceicao-heldt2017Emerging:,
    title = {{Emerging Powers in WTO Negotiations : The Domestic Sources of Trade Policy Preferences Emerging Powers in WTO Negotiations :}},
    year = {2017},
    author = {Concei{\c{c}}{\~{a}}o-heldt, Eugénia},
    number = {December},
    volume = {3908},
    doi = {10.1080/08853908.2013.838149}
}

@article{Phelan2015Enforcement,
    title = {{Enforcement and Escape in the Andean Community : Why the Andean Community of Nations is Not a Replica of the European Union *}},
    year = {2015},
    author = {Phelan, William},
    number = {4},
    volume = {53},
    doi = {10.1111/jcms.12222}
}

@article{Schmitter2015ErnstNeofunctionalism,
    title = {{Ernst B . Haas and the legacy of neofunctionalism Ernst B . Haas and the legacy of neofunctionalism}},
    year = {2015},
    author = {Schmitter, Philippe C and Schmitter, Philippe C},
    number = {November},
    volume = {1763},
    doi = {10.1080/13501760500043951}
}

@article{Katz2006EthicalEthnographers,
    title = {{Ethical escape routes for underground ethnographers}},
    year = {2006},
    author = {Katz, Jack},
    number = {4},
    pages = {499--506},
    volume = {33}
}

@article{Cronin-furman2018EthicsContexts,
    title = {{Ethics Abroad: Fieldwork in Fragile and Violent Contexts}},
    year = {2018},
    author = {Cronin-furman, Kate and Lake, Milli},
    number = {July},
    pages = {607--614},
    doi = {10.1017/S1049096518000379}
}

@article{Haggerty2004EthicsEthics,
    title = {{Ethics Creep : Governing Social Science Research in the Name of Ethics}},
    year = {2004},
    author = {Haggerty, Kevin D},
    number = {4},
    pages = {391--414},
    volume = {27},
    keywords = {are currently witnessing the, as philosopher michel foucault, bered, bureaucracy, knowledge is produced by, knowledge never proceeds unencum-, multiple forms of constraint, regulation, research ethics, risk, rules, suggested, the institutionalized production of, the social sciences 1}
}

@article{Cross2017EUMedia,
    title = {{EU crises and integrational panic : the role of the media EU crises and integrational panic : the role of the media}},
    year = {2017},
    author = {Cross, K Davis and Ma, Xinru and Cross, K Davis and Ma, Xinru},
    number = {September},
    volume = {1763},
    doi = {10.1080/13501763.2014.984748}
}

@misc{EUNeofunctionalism,
    title = {{EU Essay on Neofunctionalism}}
}

@article{Zielonka2008Europe,
    title = {{Europe as a global actor : empire by example ?}},
    year = {2008},
    author = {Zielonka, J A N},
    pages = {471--484},
    volume = {3}
}

@article{Lochocki2014EUROPEEuropean,
    title = {{EUROPE POLICY PAPER 4 / 2014 THE UNSTOPPABLE FAR RIGHT ? How established parties ’ communication and media reporting of European}},
    year = {2014},
    author = {Lochocki, Timo}
}

@article{Laffan2016EuropeContested,
    title = {{Europe ’ s union in crisis : tested and contested}},
    year = {2016},
    author = {Laffan, Brigid},
    number = {June},
    volume = {2382},
    doi = {10.1080/01402382.2016.1186387}
}

@article{Dimitris2010EuropesDemocracy,
    title = {{Europe's contested democracy}},
    year = {2010},
    author = {Dimitris, N},
    pages = {377--389},
    isbn = {0199548633}
}

@article{Niemann2015European,
    title = {{European economic integration in times of crisis : a case of neofunctionalism ? European economic integration in times of crisis : a case of neofunctionalism ?}},
    year = {2015},
    author = {Niemann, Arne and Ioannou, Demosthenes and Niemann, Arne and Ioannou, Demosthenes},
    number = {November},
    volume = {1763},
    url = {http://dx.doi.org/10.1080/13501763.2014.994021},
    doi = {10.1080/13501763.2014.994021},
    keywords = {Economic and Monetary Union, Economic and financial crisis, European integration, neofunctionalism}
}

@article{Sweet1997EuropeanGovernance,
    title = {{European integration and supranational governance}},
    year = {1997},
    author = {Sweet, Alec Stone and Sandholtz, Wayne},
    number = {788854646},
    doi = {10.1080/13501769780000011}
}

@article{Ioannou2015EuropeanTheory,
    title = {{European integration and the crisis : practice and theory European integration and the crisis : practice and theory}},
    year = {2015},
    author = {Ioannou, Demosthenes and Leblond, Patrick and Niemann, Arne and Ioannou, Demosthenes and Leblond, Patrick and Niemann, Arne},
    number = {October},
    volume = {1763},
    doi = {10.1080/13501763.2014.994979}
}

@article{Bulmer2016EuropeanPolitics,
    title = {{European integration in crisis ? Of supranational integration , hegemonic projects and domestic politics}},
    year = {2016},
    author = {Bulmer, Simon},
    doi = {10.1177/1354066115612558},
    keywords = {domestic politics, european integration, eurozone crisis, governance, hegemony}
}

@article{Schimmelfennig2017EuropeanPostfunctionalism,
    title = {{European Integration in the Euro Crisis : The Limits of Postfunctionalism European Integration in the Euro Crisis : The Limits of Postfunctionalism}},
    year = {2017},
    journal = {Journal of European Integration},
    author = {Schimmelfennig, Frank},
    number = {3},
    pages = {321--337},
    volume = {36},
    publisher = {Routledge},
    url = {http://dx.doi.org/10.1080/07036337.2014.886399},
    doi = {10.1080/07036337.2014.886399},
    issn = {0703-6337}
}

@article{Mounier2017Europol,
    title = {{Europol : A New Player in the EU External Policy Europol : A New Player in the EU External Policy Field ?}},
    year = {2017},
    author = {Mounier, Gregory},
    number = {October},
    volume = {5854},
    doi = {10.1080/15705850903314841}
}

@article{Henry2010EXPLANATIONSCIENCE,
    title = {{EXPLANATION IN SOCIAL SCIENCE}},
    year = {2010},
    author = {Henry, E and Brady, Henry E},
    pages = {217--270}
}

@techreport{Digiovanni2004FactorsOutbreak,
    title = {{Factors Influencing Compliance with Quarantine in Toronto During the 2003 SARS Outbreak}},
    year = {2004},
    booktitle = {BIOSECURITY AND BIOTERRORISM: BIODEFENSE STRATEGY, PRACTICE, AND SCIENCE},
    author = {Digiovanni, Clete and Conley, Jerome and Chiu, Daniel and Zaborski, Jason},
    number = {4},
    volume = {2},
    url = {www.liebertpub.com}
}

@article{Imai2016FastData,
    title = {{Fast Estimation of Ideal Points with Massive Data}},
    year = {2016},
    journal = {American Political Science Review},
    author = {Imai, Kosuke and Lo, James},
    number = {4},
    volume = {110},
    url = {http://dx.doi.org/10.1017/S000305541600037X},
    doi = {10.1017/S000305541600037X}
}

@article{DabyM.Moseley2018FeministArgentina,
    title = {{Feminist Mobilization and the Abortion Debate in Latin America: Lessons from Argentina}},
    year = {2018},
    author = {Daby, M. {\&} Moseley, M.}
}

@misc{Issacharoff2007FragileDemocracies,
    title = {{Fragile democracies}},
    year = {2007},
    booktitle = {Harvard Law Review},
    author = {Issacharoff, Samuel},
    isbn = {0618371362},
    doi = {Article},
    issn = {0017811X},
    pmid = {21675331},
    arxivId = {arXiv:1011.1669v3}
}

@article{Harteveld2021FragmentedNetherlands,
    title = {{Fragmented foes: Affective polarization in the multiparty context of the Netherlands}},
    year = {2021},
    journal = {Electoral Studies},
    author = {Harteveld, Eelco},
    month = {6},
    pages = {102332},
    volume = {71},
    url = {https://linkinghub.elsevier.com/retrieve/pii/S0261379421000524},
    doi = {10.1016/j.electstud.2021.102332},
    issn = {02613794}
}

@article{Elgie2016From,
    title = {{From Linz to Tsebelis : three waves of presidential / parliamentary studies ? From Linz to Tsebelis : Three Waves of Presidential / Parliamentary Studies ?}},
    year = {2016},
    author = {Elgie, Robert and Elgie, Robert},
    number = {March},
    volume = {0347},
    doi = {10.1080/1351034042000317989}
}

@article{From.,
    title = {{from the SAGE Social Science Collections . All Rights Reserved .}}
}

@article{Sciences1997Games1,
    title = {{Games Regional Actors Play 1}},
    year = {1997},
    author = {Sciences, Behavioural and Gehring, Thomas and Muntschick, Johannes and Rempe, Daniel and Daxecker, Ursula and Francen, Luc and Lim, Sijeong and Prys, Miriam and Underhill, Geoffrey and Regionalism, Comparative},
    number = {Scharpf},
    pages = {1--58},
    keywords = {asean, comparative regionalism, cooperation theory, developing, international political economy, mercosur, new regionalism, regional, regions}
}

@article{Wentzell2011GenerationalUse,
    title = {{Generational Differences in Mexican Men ’ s Ideas of Age-Appropriate Sex and Viagra Use}},
    year = {2011},
    author = {Wentzell, Emily},
    number = {4},
    pages = {392--407},
    volume = {14},
    url = {https://doi.org/10.1177/1097184X10394780},
    doi = {10.1177/1097184X10394780},
    keywords = {aging, erectile dysfunction, machismo, masculinity, masculinity,erectile dysfunction,aging,machismo,Me, mexico}
}

@article{Lowndes2004Getting:,
    title = {{Getting On or Getting By ? Women , Social Capital and Political Participation Social Capital and Women ’ s Political Engagement :}},
    year = {2004},
    author = {Lowndes, Vivien}
}

@article{Schneider1999Globalization,
    title = {{Globalization and Peace : Assessing New Directions in the Study of Trade and Conflict *}},
    year = {1999},
    author = {Schneider, Gerald}
}

@article{Rodgers1979GOVERNMENT1979,
    title = {{GOVERNMENT UNDER STRESS . BRITAIN ’ S WINTER OF DISCONTENT 1979}},
    year = {1979},
    author = {Rodgers, William and Callaghan, James},
    number = {February},
    pages = {171--179}
}

@misc{Harding1993.pdf,
    title = {{Harding 1993.pdf}}
}

@article{Malamud2012HasLessons,
    title = {{Has Regionalism Peaked ? The Latin American Quagmire and its Lessons Has Regionalism Peaked ? The Latin American Quagmire and its Lessons}},
    year = {2012},
    author = {Malamud, Andrés and Gardini, Gian Luca and Gardini, Gian Luca},
    volume = {2729},
    doi = {10.1080/03932729.2012.655013}
}

@book{StrombackHIGH-CHOICEENVIRONMENTS,
    title = {{HIGH-CHOICE INFORMATION ENVIRONMENTS}},
    author = {Str{\"{o}}mb{\"{a}}ck, Jesper and Wikforss, Åsa},
    publisher = {Routledge},
    isbn = {9780367629250},
    keywords = {anti-vaxx, attitude-discrepant Information, attitudes, beliefs attitudes knowledge, biased information processing, citizen knowledge motivated reasoning fact-checkin, climate change, climate change denial, cognition, cognitive ability, communication, communication knowledge resistance, conspiracies, conspiracy theories, conspiracy theorists, contemporary high-choice media environments, contradictory information, counteracting knowledge resistance, death of expertise, digital media, dis-information, disinformation, epistemic irrationality, epistemic motivations, epistemic motivations unbiased cognition, epistemically irrational response, evidence and fact-checking, fact checking, fact polarization, factual belief polarization, fake news, high-choice environment, high-choice information environments, high-choice media en, ideologies, ideology, implications for knowledge resistance, increasing misperceptions, information, internet, journalism knowledge resistance, knowledge, knowledge resistance, knowledge resistance in health and medicine, knowledge resistance media, knowledge resistance public conversations, low-choice environment, media, mis-information, misinformation, misinformation and fake news, misperceptions and knowledge resistance, motivated reasoning, motivated reasoning fact checking, motivation, news media, outgroups, overcoming knowledge resistance, patterns of engagement with information, patterns of engagement with politics, phenomena of knowledge resistance, philosophy, philosophy knowledge resistance, polarisation, polarization, political cognition approach, political partisanship, political polarization over factual beliefs, political science knowledge resistance, politically motivated reasoning, populism, psychology, psychology knowledge resistance, relevance-based knowledge resistance, responsiveness to evidence, selective exposure, selective exposure and attention, supply of misinformation, unbiased cognition, understanding knowledge resistance}
}

@article{Canache2021HowJudgment,
    title = {{How Bad is Bad ?: Dispositional Negativity in Political Judgment}},
    year = {2021},
    journal = {Political Behavior},
    author = {Canache, Damarys and Mondak, Jeffery J and Seligson, Mitchell A and Tuggle, Bryce},
    number = {0123456789},
    publisher = {Springer US},
    url = {https://doi.org/10.1007/s11109-021-09757-z},
    isbn = {0123456789},
    doi = {10.1007/s11109-021-09757-z},
    issn = {1573-6687},
    keywords = {Negativity bias,Dispositional negativity,Survey-ex, action, an increase of one, assessments, dispositional negativity, evaluate an individual or, evaluative space model, negativity bias, people likely will offer, percentage point in the, personality traits, political judgments, survey-experiment, unemployment rate might, upon being asked to, varied}
}

@article{Regnerus2012HowStudy,
    title = {{How different are the adult children of parents who have same-sex relationships ? Findings from the New Family Structures Study}},
    year = {2012},
    journal = {Social Science Research},
    author = {Regnerus, Mark},
    number = {4},
    pages = {752--770},
    volume = {41},
    publisher = {Elsevier Inc.},
    url = {http://dx.doi.org/10.1016/j.ssresearch.2012.03.009},
    doi = {10.1016/j.ssresearch.2012.03.009},
    issn = {0049-089X}
}

@article{Statham2013How,
    title = {{How European Union Politicization can Emerge through Contestation : The Constitution Case *}},
    year = {2013},
    author = {Statham, Paul and Trenz, Hans-jörg},
    number = {5},
    pages = {965--980},
    volume = {51},
    doi = {10.1111/jcms.12032}
}

@article{Polachek2007HowInteractions,
    title = {{How trade affects international interactions}},
    year = {2007},
    author = {Polachek, Solomon W},
    number = {2},
    volume = {2}
}

@article{Leoni2002Ideologia1991-1998,
    title = {{Ideologia, Democracia e Comportamento Parlamentar: A C{\^{a}}mara dos Deputados (1991-1998)}},
    year = {2002},
    journal = {Dados},
    author = {Leoni, Eduardo},
    number = {3},
    pages = {361--386},
    volume = {45},
    url = {http://voteview.uh.edu}
}

@article{DiFuccia2007IfPreserve,
    title = {{If and When Sociology Becomes a Female Preserve}},
    year = {2007},
    journal = {The American Sociologist},
    author = {DiFuccia, Maria and Pelton, Julie and Sica, Alan},
    number = {1},
    month = {11},
    pages = {3--22},
    volume = {38},
    url = {http://link.springer.com/10.1007/s12108-007-9001-2},
    doi = {10.1007/s12108-007-9001-2},
    issn = {0003-1232}
}

@article{Moravcsik2002In,
    title = {{In Defence of the ‘ Democratic Deficit ’: Reassessing Legitimacy in the European Union *}},
    year = {2002},
    author = {Moravcsik, Andrew},
    number = {4},
    pages = {603--624},
    volume = {40}
}

@book{RicaInDemocracy,
    title = {{in Latin America Towards a Citizens ’ Democracy}},
    author = {Rica, Costa and Republic, Dominican and Salvador, El},
    isbn = {987040085X}
}

@article{Weiler2017InIntegration,
    title = {{In the Face of Crisis : Input Legitimacy , Output Legitimacy and the Political Messianism of European Integration In the Face of Crisis : Input Legitimacy , Output Legitimacy and the Political Messianism of European Integration}},
    year = {2017},
    author = {Weiler, J H H},
    number = {February},
    volume = {6337},
    doi = {10.1080/07036337.2012.726017}
}

@article{Taylor2014Inching19852010,
    title = {{Inching Toward Accountability: The Evolution of Brazil’s Anticorruption Institutions, 1985–2010}},
    year = {2014},
    author = {Taylor, Matthew M},
    doi = {10.1111/j.1548-2456.2014.00230.x}
}

@article{Gamble2012InsideLabour,
    title = {{Inside New Labour}},
    year = {2012},
    author = {Gamble, Andrew},
    number = {Mullin 2010},
    pages = {492--502},
    volume = {14},
    doi = {10.1111/j.1467-856X.2011.00483.x},
    keywords = {2010, as leader of the, began formally with the, blair, brown, defeat, during these 16 years, election of tony blair, following the death of, it ended with the, john smith, labour party in 1994, memoirs, new labour, of gordon brown at, the general election of, the labour, the new labour era}
}

@article{Kegel2009InstituicoesU,
    title = {{Institui{\c{c}}ões , Direito e Soberania : a efetividade jur{\'{i}}dica nos processos de integra{\c{c}}{\~{a}}o regional nos exemplos da Uni{\~{a}}o Europ{\'{e}}ia e do Mercosul Institutions , Law and Sovereignty : a legal effectiveness in the processes of regional integration of European U}},
    year = {2009},
    author = {Kegel, Patrícia Luíza}
}

@article{Nelson2013InstitutionalAmericas,
    title = {{Institutional Conflict and the Bolivarian Revolution Venezuela ’ s Negotiation of the Free Trade Area of the Americas}},
    year = {2013},
    author = {Nelson, Marcel},
    number = {190},
    pages = {169--183},
    volume = {40},
    doi = {10.1177/0094582X13476005},
    keywords = {1999 are at the, by hugo ch{\'{a}}vez fr{\'{i}}as, came to power in, ch{\'{a}}vez, discontinuities, for venezuela, ftaa, involved both continuities and, policies, poulantzas, s governance structures and, s government since it, socialism, state theory, the bolivarian revolution has, the changes implemented, venezuela}
}

@book{America2018IntegrationEurope,
    title = {{Integration outside Europe}},
    year = {2018},
    author = {America, Latin and Community, European and Union, European and American, North and Trade, Free and American, Latin and America, Latin and Nations, Southeast Asian and Paci, Asia and Cooperation, Economic and America, North and American, North and Trade, Free},
    number = {May},
    pages = {139--188},
    isbn = {9780511756238}
}

@article{SmoczykInternalConflict,
    title = {{Internal Peace Through Trade ? The Effects of Trade Liberalization on Domestic Conflict}},
    author = {Smoczyk, Amber}
}

@article{Doctor2017InterregionalismMercosur,
    title = {{Interregionalism ' s impact on regional integration in developing countries : the case of Mercosur Interregionalism ’ s impact on regional integration in developing countries : the case of Mercosur}},
    year = {2017},
    journal = {Journal of European Public Policy},
    author = {Doctor, Mahrukh},
    number = {0},
    pages = {1--18},
    volume = {0},
    publisher = {Taylor {\&} Francis},
    url = {http://dx.doi.org/10.1080/13501763.2014.992932},
    doi = {10.1080/13501763.2014.992932},
    issn = {1350-1763}
}

@article{Wilde2016IntroductionOf,
    title = {{Introduction : the differentiated politicisation of European governance Introduction : the differentiated politicisation of}},
    year = {2016},
    author = {Wilde, Pieter De and Leupold, Anna and Schmidtke, Henning},
    number = {November},
    volume = {2382},
    doi = {10.1080/01402382.2015.1081505}
}

@article{Copy2010It,
    title = {{It Eats my Soul ( Chapter 30 )}},
    year = {2010},
    author = {Copy, This Digital},
    number = {Chapter 30},
    pages = {515--527},
    isbn = {0141046147}
}

@article{Jungherr2017JungherrAJ,
    title = {{Jungherr - Normalizing Digital Trace Data SCMedits AJ}},
    year = {2017},
    author = {Jungherr, Andreas},
    keywords = {computation social science, digital trace data, political communication}
}

@misc{KriesiCH1.pdf,
    title = {{Kriesi, H. et al (2012) Political Conflict in Western Europe. CH1.pdf}}
}

@book{2015LEUROPEENNE,
    title = {{L ’ OPINION PUBLIQUE DANS L ’ UNION EUROP{\'{E}}ENNE}},
    year = {2015},
    isbn = {9789279510274}
}

@article{Tussie2018LatinProjects,
    title = {{Latin America : Contrasting Motivations for Regional Projects Latin America : contrasting motivations for regional projects}},
    year = {2018},
    author = {Tussie, Diana and Tussie, Diana},
    number = {May},
    pages = {169--188},
    volume = {35}
}

@article{Vergara2018LatinPeru,
    title = {{Latin America ’ s Shifting Politics Virtue , Fortune , and Failure in Peru}},
    year = {2018},
    author = {Vergara, Alberto},
    number = {4},
    pages = {65--76},
    volume = {29}
}

@book{Kitschelt2010LatinSystems,
    title = {{Latin American Party Systems}},
    year = {2010},
    author = {Kitschelt, Herbert and Hawkins, Kirk A. and Luna, Juan Pablo and Rosas, Guillermo and Zechmeister, Elizabeth J.},
    publisher = {Cambridge University Press},
    url = {http://ebooks.cambridge.org/ref/id/CBO9780511750311},
    address = {Cambridge},
    isbn = {9780511750311},
    doi = {10.1017/CBO9780511750311}
}

@article{Colin2017Le2017,
    title = {{Le Br{\'{e}}sil en 2017}},
    year = {2017},
    author = {Colin, Armand and Br, Le},
    volume = {81},
    isbn = {9782200931209},
    doi = {10.3917/lig.814.0010}
}

@techreport{Winter1987LeaderElections,
    title = {{Leader Appeal, Leader Performance, and the Motive Profiles of Leaders and Followers: A Study of American Presidents and Elections}},
    year = {1987},
    author = {Winter, David G},
    number = {1},
    pages = {196--202},
    volume = {52},
    publisher = {Psychological Association, Inc},
    isbn = {1841324140}
}

@article{Copy2009LiberalIntergovernmentalism,
    title = {{Liberal intergovernmentalism}},
    year = {2009},
    author = {Copy, This Digital},
    pages = {67--87},
    isbn = {0199226091}
}

@article{Schimmelfennig2015LiberalCrisis,
    title = {{Liberal intergovernmentalism and the euro area crisis Liberal intergovernmentalism and the euro area crisis}},
    year = {2015},
    author = {Schimmelfennig, Frank and Schimmelfennig, Frank},
    number = {November},
    volume = {1763},
    doi = {10.1080/13501763.2014.994020}
}

@article{JohannessenLinkageBrazil,
    title = {{Linkage Switches in Local Elections: Evidence From the Workers' Party in Brazil}},
    author = {Johannessen, Peter G},
    url = {https://doi.org/10.1177/0010414019843567},
    doi = {10.1177/0010414019843567},
    keywords = {Latin American politics, decentralization, political parties, representation and electoral systems, subnational politics}
}

@article{Thaddeus2016LinkedTheory,
    title = {{Linked references are available on JSTOR for this article : Foregrounding ontology : dualism , monism , and IR theory}},
    year = {2016},
    author = {Thaddeus, Patrick and Jackson, Patrick Thaddeus},
    number = {1},
    pages = {129--153},
    volume = {34}
}

@article{Smith2016Linked11,
    title = {{Linked references are available on JSTOR for this article : Singing Our World into Existence : International Relations Theory and September 11}},
    year = {2016},
    author = {Smith, Steve},
    number = {3},
    volume = {48}
}

@incollection{Anderson2009MacropoliticsPolitics,
    title = {{Macropolitics and Microbehavior in Comparative Politics}},
    year = {2009},
    booktitle = {Nested Citizens},
    author = {Anderson, Christopher J},
    pages = {314--332},
    isbn = {9780511804007},
    doi = {doi.org/10.1017/CBO9780511804007.013}
}

@article{Damro2017MarketEurope,
    title = {{Market power Europe Market power Europe}},
    year = {2017},
    author = {Damro, Chad and Damro, Chad},
    number = {October},
    volume = {1763},
    doi = {10.1080/13501763.2011.646779}
}

@article{Berntzen2021MeasuringViolence,
    title = {{Measuring and Modelling Escalating Polarization : From Partisan Engagement to Intolerance and Support for Violence}},
    year = {2021},
    author = {Berntzen, Lars Erik and Kelsall, Haylee and Harteveld, Eelco},
    number = {2018},
    pages = {136--139}
}

@article{Klom2001MercosurPerspective,
    title = {{Mercosur and Brazil : a European perspective}},
    year = {2001},
    author = {Klom, Andy}
}

@book{Meissner2013MERCOSURAmerica,
    title = {{MERCOSUR The Ups and Downs of Regional Integration in South America}},
    year = {2013},
    author = {Meissner, Katharina L},
    pages = {147--178},
    isbn = {9783319388953},
    doi = {10.1007/978-3-319-38895-3}
}

@article{Borzel2015MindScope,
    title = {{Mind the gap ! European integration between level and scope Mind the gap ! European integration between level and scope}},
    year = {2015},
    author = {B{\"{o}}rzel, Tanja A and Bo, Tanja A},
    number = {November},
    volume = {1763},
    doi = {10.1080/13501760500043860}
}

@article{Copy2009MoneyMisery,
    title = {{Money, multinationals and misery}},
    year = {2009},
    author = {Copy, This Digital},
    pages = {188--214},
    isbn = {184813214X}
}

@article{Rudkowsky2018MoreEmbeddings,
    title = {{More than Bags of Words: Sentiment Analysis with Word Embeddings}},
    year = {2018},
    journal = {Communication Methods and Measures},
    author = {Rudkowsky, Elena and Haselmayer, Martin and Wastian, Matthias and Jenny, Marcelo and Emrich, Štefan and Sedlmair, Michael},
    number = {3},
    pages = {140--157},
    volume = {12},
    url = {https://www.tandfonline.com/action/journalInformation?journalCode=hcms20},
    doi = {10.1080/19312458.2018.1455817},
    issn = {1931-2466}
}
@article{DoAmaralJunior2017,
    title = {{Multipartidarismo atom{\'{i}}stico e (semi)presidencialismo de coaliz{\~{a}}o}},
    year = {2017},
    journal = {Revista de Estudos Constitucionais, Hermen{\^{e}}utica e Teoria do Direito},
    author = {Do Amaral J{\'{u}}nior, José Levi Mello and Amaral, João Marcos},
    number = {3},
    pages = {355--365},
    volume = {9},
    url = {http://revistas.unisinos.br/index.php/RECHTD/article/view/14944},
    doi = {10.4013/rechtd.2017.93.13},
    issn = {2175-2168},
    keywords = {atomistic multiparty system, coalition presidentialism, ism, parliamentarism, semi-presidential-}
}

@article{Ogorzalek2020,
    title = {{Nationally poor, locally rich: Income and local context in the 2016 presidential election}},
    year = {2020},
    journal = {Electoral Studies},
    author = {Ogorzalek, Thomas and Piston, Spencer and Puig, Luisa Godinez},
    number = {February 2019},
    pages = {102068},
    volume = {67},
    publisher = {Elsevier},
    url = {https://doi.org/10.1016/j.electstud.2019.102068},
    doi = {10.1016/j.electstud.2019.102068},
    issn = {02613794}
}

@article{Zhong2008,
    title = {{Negational Categorization and Intergroup Behavior}},
    year = {2008},
    journal = {Personality and Social Psychology Bulletin},
    author = {Zhong, Chen-Bo and Phillips, Katherine W and Leonardelli, Geoffrey J and Galinsky, Adam D},
    number = {6},
    month = {6},
    pages = {793--806},
    volume = {34},
    url = {http://journals.sagepub.com/doi/10.1177/0146167208315457},
    doi = {10.1177/0146167208315457},
    issn = {0146-1672},
    keywords = {Ingroup favoritism, Intergroup behavior, Negational categorization, Outgroup derogation, Social identity}
}

@article{Bankert2021,
    title = {{Negative and Positive Partisanship in the 2016 U.S. Presidential Elections}},
    year = {2021},
    journal = {Political Behavior},
    author = {Bankert, Alexa},
    number = {4},
    month = {2},
    pages = {1467--1485},
    volume = {43},
    publisher = {Springer US},
    url = {https://doi.org/10.1007/s11109-020-09599-1 http://link.springer.com/10.1007/s11109-020-09599-1},
    isbn = {0123456789},
    doi = {10.1007/s11109-020-09599-1},
    issn = {15736687},
    keywords = {Bipartisanship, Identity, Measurement, Negativity, Partisanship, Voting}
}

@article{Bankert2021b,
    title = {{Negative and Positive Partisanship in the 2016 U.S. Presidential Elections}},
    year = {2021},
    journal = {Political Behavior},
    author = {Bankert, Alexa},
    number = {4},
    month = {2},
    pages = {1467--1485},
    volume = {43},
    publisher = {Springer US},
    url = {https://doi.org/10.1007/s11109-020-09599-1 http://link.springer.com/10.1007/s11109-020-09599-1},
    isbn = {0123456789},
    doi = {10.1007/s11109-020-09599-1},
    issn = {15736687},
    keywords = {Bipartisanship, Identity, Measurement, Negativity, Partisanship, Voting}
}

@article{Rose1998,
    title = {{Negative and positive party identification in post-communist countries}},
    year = {1998},
    journal = {Electoral Studies},
    author = {Rose, Richard and Mishler, William},
    number = {2},
    pages = {217--234},
    volume = {17},
    doi = {10.1016/S0261-3794(98)00016-X},
    issn = {02613794},
    keywords = {new democracies, one-party, party identification, post-communist, voting}
}

@article{MichaelMcGregor2015,
    title = {{Negative Partisanship in a Multi-party System: The Case of Canada}},
    year = {2015},
    journal = {Journal of Elections, Public Opinion and Parties},
    author = {Michael McGregor, R. and Caruana, Nicholas J. and Stephenson, Laura B.},
    number = {3},
    pages = {300--316},
    volume = {25},
    publisher = {Taylor {\&} Francis},
    url = {http://dx.doi.org/10.1080/17457289.2014.997239},
    doi = {10.1080/17457289.2014.997239},
    issn = {17457297}
}

@article{Haime2022,
    title = {{Negative Partisanship in Latin America}},
    year = {2022},
    journal = {Latin American Politics and Society},
    author = {Haime, Agustina and Cant{\'{u}}, Francisco},
    number = {1},
    month = {2},
    pages = {72--92},
    volume = {64},
    url = {https://www.cambridge.org/core/product/identifier/S1531426X21000546/type/journal_article},
    doi = {10.1017/lap.2021.54},
    issn = {1531-426X},
    keywords = {elections, latin america, parties, partisanship, political behavior}
}

@article{Melendez2021,
    title = {{Negative partisanship towards the populist radical right and democratic resilience in Western Europe}},
    year = {2021},
    journal = {Democratization},
    author = {Mel{\'{e}}ndez, Carlos and Kaltwasser, Cristóbal Rovira},
    publisher = {Taylor {\&} Francis},
    url = {https://doi.org/10.1080/13510347.2021.1883002},
    doi = {10.1080/13510347.2021.1883002},
    issn = {1743890X},
    keywords = {Elections, Western Europe, democracy, negative partisanship, party families, populist radical right}
}

@article{Abramowitz2018,
    title = {{Negative Partisanship: Why Americans Dislike Parties But Behave Like Rabid Partisans}},
    year = {2018},
    journal = {Political Psychology},
    author = {Abramowitz, Alan I. and Webster, Steven W.},
    month = {2},
    pages = {119--135},
    volume = {39},
    url = {https://onlinelibrary.wiley.com/doi/10.1111/pops.12479},
    doi = {10.1111/pops.12479},
    issn = {0162895X},
    keywords = {negative affect, negative partisanship, political parties}
}

@article{Garzia2021a,
    title = {{Negative personalization and voting behavior in 14 parliamentary democracies, 1961–2018}},
    year = {2021},
    journal = {Electoral Studies},
    author = {Garzia, Diego and Ferreira da Silva, Frederico},
    pages = {102300},
    volume = {71},
    publisher = {Elsevier Ltd},
    url = {https://doi.org/10.1016/j.electstud.2021.102300},
    doi = {10.1016/j.electstud.2021.102300},
    issn = {02613794},
    keywords = {Comparative political behavior, Electoral change, Leader effects, Negative voting, Personalization of politics}
}

@article{Fine2021,
    title = {{Negativity and Elite Message Diffusion on Social Media}},
    year = {2021},
    journal = {Political Behavior},
    author = {Fine, Jeffrey A. and Hunt, Megan F.},
    number = {0123456789},
    publisher = {Springer US},
    url = {https://doi.org/10.1007/s11109-021-09740-8},
    isbn = {0123456789},
    doi = {10.1007/s11109-021-09740-8},
    issn = {0190-9320},
    keywords = {2021, 6, Negativity,Emotion,Social media,Congress,Elite com, and 2020 elections, as were, attack on the u, before his account was, candidates during the 2016, capitol, congress, covered in the news, elite communication, emotion, negativity, on jan, permanently suspended after the, president trump, s, s tweets were often, social, social media, social media messages by}
}

@article{Garzia2021,
    title = {{Negativity and Political Behavior: A Theoretical Framework for the Analysis of Negative Voting in Contemporary Democracies}},
    year = {2021},
    journal = {Political Studies Review},
    author = {Garzia, Diego and Ferreira da Silva, Frederico},
    pages = {147892992110001},
    doi = {10.1177/14789299211000187},
    issn = {1478-9299},
    keywords = {15 february 2021, accepted, comparative political behavior, negative partisanship, negative personalization, negative voting}
}

@article{Garzia2021b,
    title = {{Negativity and Political Behavior: A Theoretical Framework for the Analysis of Negative Voting in Contemporary Democracies}},
    year = {2021},
    journal = {Political Studies Review},
    author = {Garzia, Diego and Ferreira da Silva, Frederico},
    doi = {10.1177/14789299211000187},
    issn = {14789302},
    keywords = {comparative political behavior, negative partisanship, negative personalization, negative voting}
}

@article{Fournier2020,
    title = {{Negativity Biases and Political Ideology: A Comparative Test across 17 Countries}},
    year = {2020},
    journal = {American Political Science Review},
    author = {Fournier, Patrick and Soroka, Stuart and Nir, Lilach},
    number = {3},
    pages = {775--791},
    volume = {114},
    doi = {10.1017/S0003055420000131},
    issn = {15375943}
}

@book{Soroka2014,
    title = {{Negativity in democratic politics: Causes and consequences}},
    year = {2014},
    booktitle = {Negativity in Democratic Politics: Causes and Consequences},
    author = {Soroka, Stuart N.},
    pages = {1--180},
    publisher = {Cambridge University Press},
    url = {http://ebooks.cambridge.org/ref/id/CBO9781107477971},
    address = {New York},
    isbn = {9781107477971},
    doi = {10.1017/CBO9781107477971}
}

@article{Baldassarri2014,
    title = {{Neither ideologues nor agnostics: Alternative voters’ belief system in an age of Partisan politics}},
    year = {2014},
    journal = {American Journal of Sociology},
    author = {Baldassarri, Delia and Goldberg, Amir},
    number = {1},
    pages = {45--95},
    volume = {120},
    doi = {10.1086/676042},
    issn = {00029602},
    pmid = {25705780}
}

@article{Weyland2004,
    title = {{Neoliberal and Democracy in Latin America: A Mixed Record}},
    year = {2004},
    journal = {Latin American Politics and Society},
    author = {Weyland, Kurt},
    number = {1},
    pages = {135--158},
    volume = {46},
    url = {https://about.jstor.org/terms},
    isbn = {1531426X},
    doi = {10.1353/lap.2004.0012},
    issn = {1531-426X},
    pmid = {3177084}
}

@article{Lieberman2005,
    title = {{Nested analysis as a mixed-method strategy for comparative research}},
    year = {2005},
    journal = {American Political Science Review},
    author = {Lieberman, Evan S},
    number = {3},
    pages = {435--452},
    volume = {99},
    url = {https://doi.org/10.1017/S0003055405051762},
    isbn = {doi:10.1017/S0003055405051762},
    doi = {10.1017/S0003055405051762},
    issn = {00030554},
    pmid = {17793584},
    arxivId = {arXiv:1011.1669v3}
}

@article{Montero2010,
    title = {{No Country for Leftists ? Clientelist Continuity and the 2006 Vote in the Brazilian Northeast}},
    year = {2010},
    journal = {Journal of Politics in Latin America},
    author = {Montero, Alfred P.},
    number = {2},
    pages = {113--153},
    volume = {2}
}

@misc{bbc,
    title = {{No Title}}
}

@book{Unknown,
    title = {{No Titleنقش منابع اطلاعاتی مورد استفاده بیماران دیابتی در مدیریت بیماری آنها}},
    booktitle = {مجله دانشکده پزشکی دانشگاه علوم پزشکی مشهد},
    author = {صباحی, فاطمه صالحی، لیلا احمدیان، رضوان انصاری، اعظم},
    volume = {59},
    isbn = {9781473913158}
}

@article{Pereira2020,
    title = {{Non causa pro causa: o voto de direita e esquerdano Brasil}},
    year = {2020},
    journal = {Opini{\~{a}}o P{\'{u}}blica},
    author = {Pereira, Frederico Batista},
    number = {2},
    month = {8},
    pages = {154--179},
    volume = {26},
    url = {http://www.scielo.br/scielo.php?script=sci_arttext&pid=S0104-62762020000200154&tlng=pt},
    doi = {10.1590/1807-01912020262154},
    issn = {1807-0191}
}

@article{VanSchuur1992,
    title = {{Nonparametric unidimensional unfolding for multicategory data}},
    year = {1992},
    journal = {Political Analysis},
    author = {Van Schuur, Wijbrandt H},
    number = {1},
    pages = {41--74},
    volume = {4},
    url = {https://about.jstor.org/terms},
    doi = {10.1093/pan/4.1.41},
    issn = {10471987}
}

@article{Baker2019,
    title = {{Nonpartisans as False Negatives: The Mismeasurement of Party Identification in Public Opinion Surveys}},
    year = {2019},
    journal = {The Journal of Politics},
    author = {Baker, Andy and Renno, Lucio},
    number = {3},
    month = {7},
    pages = {906--922},
    volume = {81},
    url = {http://thedata.harvard.edu/dvn/dv/jop https://www.journals.uchicago.edu/doi/10.1086/703129},
    doi = {10.1086/703129},
    issn = {0022-3816}
}

@article{Lancaster2020,
    title = {{Not So Radical After All: Ideological Diversity Among Radical Right Supporters and Its Implications}},
    year = {2020},
    journal = {Political Studies},
    author = {Lancaster, Caroline Marie},
    number = {3},
    pages = {600--616},
    volume = {68},
    doi = {10.1177/0032321719870468},
    issn = {14679248},
    keywords = {European politics, immigration, latent class analysis, postmaterialism, radical right}
}

@article{Taber2006a,
    title = {{of Political Beliefs}},
    year = {2006},
    journal = {American Journal of Political Science},
    author = {Taber, Charles S and Lodge, Milton},
    number = {3},
    pages = {755--769},
    volume = {50},
    issn = {0092-5853}
}

@incollection{FOMINA2019,
    title = {{Of “Patriots” and Citizens:}},
    year = {2019},
    booktitle = {Democracies Divided},
    author = {Fomina, Joanna},
    editor = {Carothers, Thomas and O’Donohue, Andrew},
    month = {4},
    pages = {126--150},
    series = {The Global Challenge of Political Polarization},
    publisher = {Brookings Institution Press},
    url = {http://www.jstor.org/stable/10.7864/j.ctvbd8j2p.8},
    isbn = {9780815737216}
}

@article{Papadopoulos2010,
    title = {{On the politicisation of the European union: Lessons from consociational national polities}},
    year = {2010},
    journal = {West European Politics},
    author = {Papadopoulos, Yannis and Magnette, Paul},
    number = {4},
    pages = {711--729},
    volume = {33},
    isbn = {0140-2382},
    doi = {10.1080/01402381003794571},
    issn = {01402382}
}

@article{ODonnell1993,
    title = {{On the State, Democratization and Some Conceptual Problems}},
    year = {1993},
    journal = {World Development},
    author = {O'Donnell, Guillermo},
    number = {8},
    pages = {1355--1369},
    volume = {21},
    url = {https://pdf.sciencedirectassets.com/271773/1-s2.0-S0305750X00X01441/1-s2.0-0305750X9390048E/main.pdf?x-amz-security-token=AgoJb3JpZ2luX2VjELX%2F%2F%2F%2F%2F%2F%2F%2F%2F%2FwEaCXVzLWVhc3QtMSJHMEUCIQC7SChfeYjzY1T5WAPfGGnRHrNqSZNQ1TQIoCeab2CNWQIgeh2twp0lNyWrC}
}

@article{Plescia2019,
    title = {{On the Subjectivity of the Experience of Victory: Who Are the Election Winners?}},
    year = {2019},
    journal = {Political Psychology},
    author = {Plescia, Carolina},
    number = {4},
    pages = {797--814},
    volume = {40},
    doi = {10.1111/pops.12562},
    issn = {14679221},
    keywords = {election winners, electoral systems, partisan rationalization, party preferences, vote choice, voter expectations}
}

@article{Mason2018,
    title = {{One Tribe to Bind Them All: How Our Social Group Attachments Strengthen Partisanship}},
    year = {2018},
    journal = {Political Psychology},
    author = {Mason, Lilliana and Wronski, Julie},
    pages = {257--277},
    volume = {39},
    doi = {10.1111/pops.12485},
    issn = {14679221},
    keywords = {ideology, partisanship, party identity, race, religion, social identity, social sorting}
}

@article{Eck2007,
    title = {{One-sided violence against civilians in war: Insights from new fatality data}},
    year = {2007},
    journal = {Journal of Peace Research},
    author = {Eck, Kristine and Hultman, Lisa},
    number = {2},
    pages = {233--246},
    volume = {44},
    doi = {10.1177/0022343307075124},
    issn = {00223433}
}

@article{Wolkenstein2018,
    title = {{Operationalizing Multidimensional Representation}},
    year = {2018},
    author = {Wolkenstein, Fabio and Wratil, Christopher},
    number = {0},
    pages = {1--15},
    volume = {00},
    doi = {10.1111/ajps.12563}
}

@article{Lacina2020,
    title = {{Opposition to Ethnic Territorial Autonomy in the Indian Parliament*}},
    year = {2020},
    journal = {Ethnopolitics},
    author = {Lacina, Bethany},
    url = {https://www.tandfonline.com/action/journalInformation?journalCode=reno20},
    doi = {10.1080/17449057.2020.1734900},
    issn = {17449065}
}

@book{Leonardelli2010,
    title = {{Optimal Distinctiveness Theory. A Framework for Social Identity, Social Cognition, and Intergroup Relations}},
    year = {2010},
    booktitle = {Advances in Experimental Social Psychology},
    author = {Leonardelli, Geoffrey J. and Pickett, Cynthia L. and Brewer, Marilynn B.},
    edition = {1},
    number = {C},
    pages = {63--113},
    volume = {43},
    publisher = {Elsevier Inc.},
    url = {http://dx.doi.org/10.1016/S0065-2601(10)43002-6},
    doi = {10.1016/S0065-2601(10)43002-6},
    issn = {00652601},
    keywords = {Differentiation need, Inclusion need, Majority groups, Minority groups, Optimal distinctiveness, Social identity}
}

@article{Power2010,
    title = {{Optimism, pessimism, and coalitional presidentialism: Debating the institutional design of Brazilian democracy}},
    year = {2010},
    journal = {Bulletin of Latin American Research},
    author = {Power, Timothy J.},
    number = {1},
    pages = {18--33},
    volume = {29},
    isbn = {02613050, 14709856},
    doi = {10.1111/j.1470-9856.2009.00304.x},
    issn = {02613050},
    keywords = {Brazil, Democratisation, Executive-legislative relations, Political institutions, Presidentialism}
}

@article{MelquiadesSilva2017,
    title = {{Os ciclos do presidencialismo de coaliz{\~{a}}o e seus determinantes pol{\'{i}}tico-econ{\^{o}}micos}},
    year = {2017},
    journal = {Revista Brasileira de Ci{\^{e}}ncia Pol{\'{i}}tica},
    author = {Melqu{\'{i}}ades Silva, Aline},
    pages = {49--80},
    volume = {24},
    url = {http://dx.doi.org/10.1590/0103-335220172401},
    doi = {10.1590/0103-335220172401}
}

@article{Carreras2014,
    title = {{OUTSIDER PRESIDENTS, INSTITUTIONAL PERFORMANCE, AND GOVERNABILITY IN LATIN AMERICA}},
    year = {2014},
    author = {Carreras, Miguel}
}

@article{Meireles2016,
    title = {{Oversized Government Coalitions in Latin America}},
    year = {2016},
    journal = {Brazilian Political Science Review},
    author = {Meireles, Fernando},
    number = {3},
    volume = {10},
    publisher = {Associa{\c{c}}{\~{a}}o Brasileira de Ci{\^{e}}ncia Pol{\'{i}}tica},
    url = {http://www.scielo.br/scielo.php?script=sci_arttext&pid=S1981-38212016000300201&lng=en&tlng=en},
    doi = {10.1590/1981-38212016000300001},
    issn = {1981-3821}
}

@article{Vidgen2016,
    title = {{P-values: misunderstood and misused}},
    year = {2016},
    author = {Vidgen, Bertie and Yasseri, Taha},
    number = {March},
    pages = {10--14},
    volume = {4},
    url = {http://arxiv.org/abs/1601.06805%0Ahttp://dx.doi.org/10.3389/fphy.2016.00006},
    isbn = {2296-424X},
    doi = {10.3389/fphy.2016.00006},
    issn = {2296-424X},
    arxivId = {1601.06805},
    keywords = {bayes, big data, p -value, p-hacking, p-value, statistics, significance, p-hacking, prev, prevalence, significance, statistics}
}

@article{Desposato2006,
    title = {{Parties for rent? Ambition, Ideology, and party switching in Brazil's chamber of deputies}},
    year = {2006},
    journal = {American Journal of Political Science},
    author = {Desposato, Scott W.},
    number = {1},
    pages = {62--80},
    volume = {50},
    doi = {10.1111/j.1540-5907.2006.00170.x},
    issn = {00925853}
}

@book{Dalton2002,
    title = {{Parties Without Partisans}},
    year = {2002},
    author = {Dalton, Russell J. and Wattenberg, Martin P.},
    month = {3},
    publisher = {Oxford University Press},
    url = {https://oxford.universitypressscholarship.com/view/10.1093/0199253099.001.0001/acprof-9780199253098},
    isbn = {9780199253098},
    doi = {10.1093/0199253099.001.0001}
}

@article{Abou-Chadi2020,
    title = {{Parties’ policy adjustments in response to changes in issue saliency}},
    year = {2020},
    journal = {West European Politics},
    author = {Abou-Chadi, Tarik and Green-Pedersen, Christoffer and Mortensen, Peter B},
    number = {4},
    pages = {749--771},
    volume = {43},
    url = {https://www.tandfonline.com/action/journalInformation?journalCode=fwep20 https://www.tandfonline.com/doi/full/10.1080/01402382.2019.1609296},
    doi = {10.1080/01402382.2019.1609296},
    issn = {17439655},
    keywords = {Issue competition, environment, immigration, niche parties, party position, party size}
}

@article{Bullock2019,
    title = {{Partisan Bias in Surveys}},
    year = {2019},
    journal = {Annual Review of Political Science},
    author = {Bullock, John G. and Lenz, Gabriel},
    number = {1},
    month = {5},
    pages = {325--342},
    volume = {22},
    url = {https://www.annualreviews.org/doi/10.1146/annurev-polisci-051117-050904},
    doi = {10.1146/annurev-polisci-051117-050904},
    issn = {1094-2939},
    keywords = {motivated reasoning, partisan bias, partisan cheerleading, partisanship}
}

@article{Garzia2020,
    title = {{Partisan dealignment and the personalisation of politics in West European parliamentary democracies, 1961–2018}},
    year = {2020},
    journal = {West European Politics},
    author = {Garzia, Diego and Ferreira da Silva, Frederico and De Angelis, Andrea},
    number = {0},
    pages = {1--24},
    volume = {0},
    publisher = {Routledge},
    url = {https://doi.org/10.1080/01402382.2020.1845941},
    doi = {10.1080/01402382.2020.1845941},
    issn = {17439655},
    keywords = {Dealignment, leader effects, party identification, personalisation of politics, voting behaviour}
}

@article{Cassese2019,
    title = {{Partisan Dehumanization in American Politics}},
    year = {2019},
    journal = {Political Behavior},
    author = {Cassese, Erin C.},
    number = {1},
    pages = {29--50},
    volume = {43},
    publisher = {Springer US},
    url = {https://doi.org/10.1007/s11109-019-09545-w},
    isbn = {1110901909},
    doi = {10.1007/s11109-019-09545-w},
    issn = {01909320},
    keywords = {Dehumanization, Moral disengagement, Partisanship, Political polarization, Social identity}
}

@article{Peterson2021,
    title = {{Partisan Gaps in Political Information and Information‐Seeking Behavior: Motivated Reasoning or Cheerleading?}},
    year = {2021},
    journal = {American Journal of Political Science},
    author = {Peterson, Erik and Iyengar, Shanto},
    number = {1},
    month = {1},
    pages = {133--147},
    volume = {65},
    url = {https://onlinelibrary.wiley.com/doi/10.1111/ajps.12535},
    doi = {10.1111/ajps.12535},
    issn = {0092-5853}
}

@article{Maggiotto1977,
    title = {{Partisan Identification and Electoral Choice: The Hostility Hypothesis}},
    year = {1977},
    author = {Maggiotto, Michael A and Piereson, James E},
    number = {4},
    pages = {745--767},
    volume = {21}
}

@article{Sheffer2020,
    title = {{Partisan in-group bias before and after elections}},
    year = {2020},
    journal = {Electoral Studies},
    author = {Sheffer, Lior},
    number = {July},
    pages = {102191},
    volume = {67},
    publisher = {Elsevier Ltd},
    url = {https://doi.org/10.1016/j.electstud.2020.102191},
    doi = {10.1016/j.electstud.2020.102191},
    issn = {02613794},
    keywords = {Altruism, Behavior, Canada, Dictator game, Discrimination, Elections, Electoral cycles, Experiment, In-group bias, Partisanship, Polarization}
}

@article{Levendusky2013a,
    title = {{Partisan Media Exposure and Attitudes Toward the Opposition}},
    year = {2013},
    journal = {Political Communication},
    author = {Levendusky, Matthew},
    number = {4},
    pages = {565--581},
    volume = {30},
    doi = {10.1080/10584609.2012.737435},
    issn = {10584609},
    keywords = {media effects, partisan media, social identity theory}
}

@article{Osmundsen2020,
    title = {{Partisan polarization is the primary psychological motivation behind “fake news” sharing on Twitter}},
    year = {2020},
    author = {Osmundsen, Mathias and Bor, Alexander and Vahlstrup, Peter Bjerregaard and Bechmann, Anja and Petersen, Michael Bang},
    doi = {10.31234/osf.io/v45bk},
    keywords = {fake news, political communication, political polarization, social media}
}

@article{Winters2014,
    title = {{Partisan Protesters and Nonpartisan Protests in Brazil}},
    year = {2014},
    journal = {Journal of Politics in Latin America},
    author = {Winters, Matthew S. and Weitz-Shapiro, Rebecca},
    number = {1},
    pages = {137--150},
    volume = {6},
    doi = {10.1177/1866802x1400600105},
    issn = {1866-802X}
}

@article{Peterson2022,
    title = {{Partisan reasoning in a high stakes environment: Assessing partisan informational gaps on COVID-19}},
    year = {2022},
    journal = {Harvard Kennedy School Misinformation Review},
    author = {Peterson, Erik and Iyengar, Shanto},
    number = {2},
    pages = {1--20},
    volume = {3},
    doi = {10.37016/mr-2020-96}
}

@article{Peterson2019,
    title = {{Partisan selective exposure in online news consumption: evidence from the 2016 presidential campaign}},
    year = {2019},
    journal = {Political Science Research and Methods},
    author = {Peterson, Erik and Goel, Sharad and Iyengar, Shanto},
    number = {2},
    month = {4},
    pages = {242--258},
    volume = {9},
    url = {https://www.cambridge.org/core/product/identifier/S2049847019000554/type/journal_article},
    doi = {10.1017/psrm.2019.55},
    issn = {2049-8470},
    keywords = {2018, 80 million daily viewers, abc, american politics, and nbc attracted a, cbs, combined audience that exceeded, communication, during this era of, fifty years ago, into encounters with the, mass media and political, news in the united, partisanship did not intrude, see iyengar, states, the evening newscasts of, these networks, weak polarization}
}

@article{Baldassarri2008,
    title = {{Partisans without constraint: Political polarization and trends in American public opinion}},
    year = {2008},
    journal = {American Journal of Sociology},
    author = {Baldassarri, Delia and Gelman, Andrew},
    number = {2},
    pages = {408--446},
    volume = {114},
    url = {http://www.journals.uchicago.edu/t-and-c},
    doi = {10.1086/590649},
    issn = {00029602},
    pmid = {24932012}
}

@book{Samuels2018,
    title = {{Partisans, Antipartisans, and Nonpartisans}},
    year = {2018},
    booktitle = {Partisans, Antipartisans, and Nonpartisans},
    author = {Samuels, David J. and Zucco, Cesar},
    month = {5},
    publisher = {Cambridge University Press},
    url = {https://www.cambridge.org/core/product/identifier/9781108553742/type/book},
    isbn = {9781108428880},
    doi = {10.1017/9781108553742}
}

@article{Eggers2014,
    title = {{Partisanship and Electoral Accountability: Evidence from the UK Expenses Scandal}},
    year = {2014},
    journal = {Quarterly Journal of Political Science},
    author = {Eggers, Andrew C.},
    number = {4},
    pages = {441--472},
    volume = {9},
    url = {http://www.nowpublishers.com/articles/quarterly-journal-of-political-science/QJPS-13140},
    isbn = {1554-0626},
    doi = {10.1561/100.00013140},
    issn = {15540634}
}

@article{Dalton2007,
    title = {{Partisanship and Party System Institutionalization}},
    year = {2007},
    journal = {Party Politics},
    author = {Dalton, Russell J and Weldon, Steven},
    number = {2},
    pages = {179--196},
    volume = {13},
    url = {https://doi.org/10.1177/1354068807073856},
    doi = {10.1177/1354068807073856}
}

@book{West2020,
    title = {{Partisanship as a Social Identity: Implications for Polarization}},
    year = {2020},
    booktitle = {Political Behavior},
    author = {West, Emily A. and Iyengar, Shanto},
    number = {0123456789},
    publisher = {Springer US},
    url = {https://doi.org/10.1007/s11109-020-09637-y},
    isbn = {0123456789},
    doi = {10.1007/s11109-020-09637-y},
    issn = {15736687},
    keywords = {Identity politics, Partisanship, Polarization, Political psychology}
}

@article{Stoffel2020,
    title = {{partR2: Partitioning R 2 in generalized linear mixed models}},
    year = {2020},
    author = {Stoffel, Martin and Nakagawa, Shinichi and Schielzeth, Holger},
    doi = {10.1101/2020.07.26.221168}
}

@article{Martherus2019,
    title = {{Party Animals? Extreme Partisan Polarization and Dehumanization}},
    year = {2019},
    journal = {Political Behavior},
    author = {Martherus, James L. and Martinez, Andres G. and Piff, Paul K. and Theodoridis, Alexander G.},
    number = {0123456789},
    publisher = {Springer US},
    url = {https://doi.org/10.1007/s11109-019-09559-4},
    isbn = {1110901909},
    doi = {10.1007/s11109-019-09559-4},
    issn = {01909320},
    keywords = {Affective polarization, Dehumanization, Partisanship, Party identity}
}

@article{Spoon2019,
    title = {{Party convergence and vote switching: Explaining mainstream party decline across Europe}},
    year = {2019},
    journal = {European Journal of Political Research},
    author = {Spoon, Jae Jae and Kl{\"{u}}ver, Heike},
    pages = {1--22},
    doi = {10.1111/1475-6765.12331},
    issn = {14756765},
    keywords = {electoral volatility, non-mainstream parties, party convergence, vote switching}
}

@incollection{Dalton2016,
    title = {{Party Identification and Its Implications}},
    year = {2016},
    booktitle = {Oxford Research Encyclopedia of Politics},
    author = {Dalton, Russell J.},
    number = {July},
    month = {5},
    pages = {1--17},
    publisher = {Oxford University Press},
    url = {https://oxfordre.com/politics/view/10.1093/acrefore/9780190228637.001.0001/acrefore-9780190228637-e-72},
    isbn = {9780190228637},
    doi = {10.1093/acrefore/9780190228637.013.72},
    keywords = {dealignment, elections, independents, partisanship, party identification, political, political participation, socialization, voting}
}

@article{Johnston2006,
    title = {{Party identification: Unmoved mover or sum of preferences?}},
    year = {2006},
    journal = {Annual Review of Political Science},
    author = {Johnston, Richard},
    number = {1},
    month = {6},
    pages = {329--351},
    volume = {9},
    url = {https://www.annualreviews.org/doi/10.1146/annurev.polisci.9.062404.170523},
    doi = {10.1146/annurev.polisci.9.062404.170523},
    issn = {10942939},
    keywords = {Elections, Opinion, Party loyalty, Political cognition}
}

@article{Bolleyer2019,
    title = {{Party institutionalization as multilevel concept: base- versus elite-level routinization}},
    year = {2019},
    journal = {Zeitschrift f{\"{u}}r Vergleichende Politikwissenschaft},
    author = {Bolleyer, Nicole and Ruth-Lovell, Saskia P},
    url = {https://doi.org/10.1007/s12286-019-00419-3 http://link.springer.com/10.1007/s12286-019-00419-3},
    doi = {10.1007/s12286-019-00419-3},
    issn = {1865-2646},
    keywords = {America {\textperiodcentered}, Established democracies, Latin, Party institutionalization {\textperiodcentered}, Party organization {\textperiodcentered}, Routinization {\textperiodcentered}}
}

@article{Cohen2003,
    title = {{Party Over Policy: The Dominating Impact of Group Influence on Political Beliefs}},
    year = {2003},
    journal = {Journal of Personality and Social Psychology},
    author = {Cohen, Geoffrey L.},
    number = {5},
    pages = {808--822},
    volume = {85},
    doi = {10.1037/0022-3514.85.5.808},
    issn = {00223514}
}

@article{Lupu2015,
    title = {{Party Polarization and Mass Partisanship: A Comparative Perspective}},
    year = {2015},
    journal = {Political Behavior},
    author = {Lupu, Noam},
    number = {2},
    pages = {331--356},
    volume = {37},
    publisher = {Springer US},
    url = {http://dx.doi.org/10.1007/s11109-014-9279-z},
    doi = {10.1007/s11109-014-9279-z},
    issn = {01909320},
    keywords = {ANES, CSES, Mass partisanship, Panel survey, Party polarization}
}

@article{Mainwaring2016,
    title = {{Party System Institutionalization, Party Collapse and Party Building}},
    year = {2016},
    journal = {Government and Opposition},
    author = {Mainwaring, Scott},
    number = {4},
    pages = {691--716},
    volume = {51},
    url = {https://doi.org/10.1017/gov.2016.21},
    doi = {10.1017/gov.2016.21},
    issn = {14777053},
    keywords = {Africa, Asia, Latin America, party building, party collapse, party system institutionalization}
}

@article{Carreras2012,
    title = {{Party Systems in Latin America after the Third Wave: A Critical Re-assessment}},
    year = {2012},
    author = {Carreras, Miguel},
    isbn = {9781788010153},
    issn = {1868-4890}
}

@book{Mainwaring2018,
    title = {{Party systems in Latin America: Institutionalization, decay, and collapse}},
    year = {2018},
    booktitle = {Party Systems in Latin America: Institutionalization, Decay, and Collapse},
    author = {Mainwaring, Scott},
    editor = {Mainwaring, Scott},
    month = {2},
    pages = {1--496},
    publisher = {Cambridge University Press},
    url = {https://www.cambridge.org/core/product/identifier/9781316798553/type/book},
    isbn = {9781316798553},
    doi = {10.1017/9781316798553}
}

@article{Bertsou2020,
    title = {{People Haven't Had Enough of Experts: Technocratic Attitudes among Citizens in Nine European Democracies}},
    year = {2020},
    journal = {American Journal of Political Science},
    author = {Bertsou, Eri and Caramani, Daniele},
    number = {0},
    month = {8},
    pages = {ajps.12554},
    volume = {00},
    url = {https://onlinelibrary.wiley.com/doi/abs/10.1111/ajps.12554},
    doi = {10.1111/ajps.12554},
    issn = {0092-5853}
}

@article{Knappert2020,
    title = {{Personal Contact with Refugees is Key to Welcoming Them: An Analysis of Politicians' and Citizens' Attitudes Towards Refugee Integration}},
    year = {2020},
    journal = {Political Psychology},
    author = {Knappert, Lena and van Dijk, Hans and Yuan, Shuai and Engel, Yuval and van Prooijen, Jan Willem and Krouwel, Andre},
    number = {0},
    pages = {1--20},
    volume = {0},
    doi = {10.1111/pops.12705},
    issn = {14679221},
    keywords = {contact theory, integration, political orientation, politicians, refugees, stereotypes}
}

@article{Scott2020,
    title = {{Personality and political careers: What personality types are likely to run for office and get elected?}},
    year = {2020},
    journal = {Personality and Individual Differences},
    author = {Scott, Colin and Medeiros, Mike},
    number = {April 2019},
    pages = {109600},
    volume = {152},
    publisher = {Elsevier},
    url = {https://doi.org/10.1016/j.paid.2019.109600},
    doi = {10.1016/j.paid.2019.109600},
    issn = {01918869},
    keywords = {Candidates, Citizens, Elections, Personality, TIPI}
}

@book{ibge_2016,
    title = {{Pesquisa nacional por Amostra de Domic{\'{i}}lios - S{\'{i}}ntese de Indicadores 2015}},
    year = {2016},
    author = {{IBGE}},
    publisher = {IBGE - Instituto Brasileiro de Geografia e Estat{\'{i}}stica}
}

@article{McCoy2018,
    title = {{Polarization and the Global Crisis of Democracy: Common Patterns, Dynamics, and Pernicious Consequences for Democratic Polities}},
    year = {2018},
    journal = {American Behavioral Scientist},
    author = {McCoy, Jennifer and Rahman, Tahmina and Somer, Murat},
    number = {1},
    pages = {16--42},
    volume = {62},
    url = {https://doi.org/10.1177/0002764218759576},
    doi = {10.1177/0002764218759576},
    issn = {15523381},
    keywords = {authoritarianism, democracy, democratic erosion, polarization, populism}
}

@article{Caughey2017,
    title = {{Policy Ideology in European Mass Publics , 1981-2014}},
    year = {2017},
    journal = {American Political Science Review},
    author = {Caughey, Devin and O'Grady, Tom and Warshaw, Christopher},
    month = {4},
    pages = {47},
    url = {https://www.cambridge.org/core/product/identifier/S0003055419000157/type/journal_article},
    doi = {10.1017/S0003055419000157},
    issn = {0003-0554}
}

@article{Lelkes2019,
    title = {{Policy over party: comparing the effects of candidate ideology and party on affective polarization}},
    year = {2021},
    journal = {Political Science Research and Methods},
    author = {Lelkes, Yphtach},
    number = {1},
    month = {1},
    pages = {189--196},
    volume = {9},
    url = {https://www.cambridge.org/core/product/identifier/S2049847019000189/type/journal_article},
    doi = {10.1017/psrm.2019.18},
    issn = {2049-8470},
    keywords = {Public opinion}
}

@article{Perrin2014,
    title = {{Political and cultural dimensions of tea party support, 2009-2012}},
    year = {2014},
    journal = {Sociological Quarterly},
    author = {Perrin, Andrew J and Tepper, Steven J and Caren, Neal and Morris, Sally},
    number = {4},
    pages = {625--652},
    volume = {55},
    doi = {10.1111/tsq.12069},
    issn = {15338525}
}

@article{McGregor2016,
    title = {{Political Attitudes and Behaviour in a Non-Partisan Environment: Toronto 2014}},
    year = {2016},
    journal = {Canadian Journal of Political Science},
    author = {McGregor, R. Michael and Moore, Aaron A and Stephenson, Laura B.},
    number = {2},
    pages = {311--333},
    volume = {49},
    url = {https://doi.org/10.1017/S0008423916000573},
    doi = {10.1017/S0008423916000573},
    issn = {17449324}
}

@article{Ecker2019,
    title = {{Political Attitudes and the Processing of Misinformation Corrections}},
    year = {2019},
    journal = {Political Psychology},
    author = {Ecker, Ullrich K.H. and Ang, Li Chang},
    number = {2},
    pages = {241--260},
    volume = {40},
    doi = {10.1111/pops.12494},
    issn = {14679221},
    keywords = {continued influence effect, misinformation, motivated reasoning, political attitudes, worldview-backfire effect}
}

@article{Shafranek2020,
    title = {{Political Consequences of Partisan Prejudice}},
    year = {2020},
    journal = {Political Psychology},
    author = {Shafranek, Richard M.},
    number = {1},
    pages = {35--51},
    volume = {41},
    doi = {10.1111/pops.12596},
    issn = {14679221},
    keywords = {affective polarization, partisanship, prejudice, social norms}
}

@article{Morgan2018,
    title = {{Political Decentralization and Party Decay in Latin America}},
    year = {2018},
    journal = {Latin American Research Review},
    author = {Morgan, Jana},
    number = {1},
    pages = {1--18},
    volume = {53},
    doi = {10.25222/larr.255},
    issn = {15424278}
}

@article{Huber2017,
    title = {{Political homophily in social relationships: Evidence from online dating behavior}},
    year = {2017},
    journal = {Journal of Politics},
    author = {Huber, Gregory A. and Malhotra, Neil},
    number = {1},
    pages = {269--283},
    volume = {79},
    doi = {10.1086/687533},
    issn = {14682508}
}

@article{Jost2009,
    title = {{Political ideology: Its structure, functions, and elective affinities}},
    year = {2009},
    journal = {Annual Review of Psychology},
    author = {Jost, John T. and Federico, Christopher M. and Napier, Jaime L.},
    pages = {307--337},
    volume = {60},
    doi = {10.1146/annurev.psych.60.110707.163600},
    issn = {00664308},
    pmid = {19035826},
    keywords = {Authoritarianism, Motivated social cognition, Political orientation, System justification}
}

@article{Anderson1997,
    title = {{Political Institutions and Satisfaction with Democracy: A Cross-National Analysis of Consensus and Majoritarian Systems}},
    year = {1997},
    journal = {American Political Science Review},
    author = {Anderson, Christopher J. and Guillory, Christine A.},
    number = {1},
    month = {3},
    pages = {66--81},
    volume = {91},
    url = {http://www.journals.cambridge.org/abstract_S000305540023102X https://www.cambridge.org/core/product/identifier/S000305540023102X/type/journal_article},
    isbn = {00030554},
    doi = {10.2307/2952259},
    issn = {0003-0554}
}

@article{Darrieux2019,
    title = {{Political Institutions and the Legislative Success of Brazilian Presidents: an Analysis of the Cardoso, Lula and Rousseff Governments}},
    year = {2019},
    journal = {Brazilian Political Science Review},
    author = {Darrieux, Rodolfo},
    number = {1},
    volume = {13},
    url = {http://dx.doi.org/10.1590/1981-3821201900010004},
    doi = {10.1590/1981-3821201900010004}
}

@incollection{Borba2018,
    title = {{Political Participation}},
    year = {2018},
    booktitle = {Routledge Handbook of Brazilian Politics},
    author = {Borba, Julian and Ribeiro, Ednaldo},
    publisher = {Routledge}
}

@article{Bellinger2020,
    title = {{Political parties and citizens’ well-being among non-democratic developing countries}},
    year = {2020},
    journal = {Party Politics},
    author = {Bellinger, Nisha},
    number = {May},
    doi = {10.1177/1354068820934013},
    issn = {14603683},
    keywords = {calorie consumption, citizens’ well-being, developing countries, non-democracies, party strength}
}

@article{Dvir-Gvirsman2019,
    title = {{Political social identity and selective exposure}},
    year = {2019},
    journal = {Media Psychology},
    author = {Dvir-Gvirsman, Shira},
    number = {6},
    pages = {867--889},
    volume = {22},
    publisher = {Routledge},
    url = {https://doi.org/10.1080/15213269.2018.1554493},
    doi = {10.1080/15213269.2018.1554493},
    issn = {15213269}
}

@article{Bargsted2018,
    title = {{Political trust in Latin America}},
    year = {2018},
    author = {Bargsted, Matías and Somma, Nicolás M and Castillo, Juan Carlos}
}

@phdthesis{Segovia-Arancibia2008,
    title = {{Political Trust in Latin America}},
    year = {2008},
    author = {Segovia-Arancibia, Carolina},
    pages = {1--197},
    url = {https://deepblue.lib.umich.edu/bitstream/handle/2027.42/61668/csegovia_1.pdf?sequence=1&isAllowed=y},
    isbn = {978 1 78254 510 1}
}

@incollection{Torcal2016,
    title = {{Political Trust in Southern Europe}},
    year = {2010},
    booktitle = {Handbook on Political Trust},
    author = {Tripathy, Baishnab C. and Pattanayak, Gopal K.},
    pages = {397--412},
    url = {http://link.springer.com/10.1007/978-90-481-8531-3_25},
    isbn = {9781782545101},
    doi = {10.1007/978-90-481-8531-3{\_}25}
}

@article{Sola2008,
    title = {{Politics, Markets, and Society in Lula's Brazil}},
    year = {2008},
    author = {Sola, Lourdes},
    number = {2},
    pages = {31--45},
    volume = {19}
}

@book{Kaltwasser2017a,
    title = {{Populism}},
    year = {2017},
    booktitle = {International Encyclopedia of the Social {\&} Behavioral Sciences: Second Edition},
    author = {Kaltwasser, Cristóbal Rovira and Taggart, Paul and Espejo, Paulina Ochoa and Ostiguy, Pierre},
    editor = {Kaltwasser, Cristóbal Rovira and Taggart, Paul and Espejo, Paulina Ochoa and Ostiguy, Pierre},
    number = {October 2018},
    month = {11},
    pages = {609--612},
    volume = {1},
    publisher = {Oxford University Press},
    url = {http://oxfordhandbooks.com/view/10.1093/oxfordhb/9780198803560.001.0001/oxfordhb-9780198803560-e-34},
    isbn = {9780080970875},
    doi = {10.1093/oxfordhb/9780198803560.013.34},
    issn = {19750080},
    pmid = {14579935},
    arxivId = {1305.4210},
    keywords = {Cordon sanitaire, Democracy, Europe, Extremism, Ideology, Latin America, Leadership, Liberalism, Party families, Political communication, Popular sovereignty, Populism, Radical right}
}

@article{Berman2019,
    title = {{Populism and the Decline of Social Democracy}},
    year = {2019},
    journal = {Journal of Democracy},
    author = {Berman, Sheri and Snegoyaya, Maria},
    number = {3},
    pages = {5--19},
    volume = {30},
    url = {https://muse.jhu.edu/article/729165},
    keywords = {populism, social democracy}
}

@book{DelaTorre2017,
    title = {{Populism in Latin America}},
    year = {2017},
    booktitle = {Oxford Handbooks ONline},
    author = {de la Torre, Carlos},
    editor = {Kaltwasser, Cristóbal Rovira and Taggart, Paul and Espejo, Paulina Ochoa and Ostiguy, Pierre},
    month = {11},
    volume = {1},
    publisher = {Oxford University Press},
    url = {http://oxfordhandbooks.com/view/10.1093/oxfordhb/9780198803560.001.0001/oxfordhb-9780198803560-e-8},
    isbn = {9780198803560},
    doi = {10.1093/oxfordhb/9780198803560.013.8},
    keywords = {Latin America, authoritarianism, classical populism, democracy, neoliberal populism, radical populism}
}

@book{DelaTorre2017a,
    title = {{Populism in Latin America}},
    year = {2017},
    booktitle = {The Oxford Handbook of Populism},
    author = {de la Torre, Carlos},
    editor = {Kaltwasser, Cristóbal Rovira and Taggart, Paul and Espejo, Paulina Ochoa and Ostiguy, Pierre},
    month = {11},
    volume = {1},
    publisher = {Oxford University Press},
    url = {http://oxfordhandbooks.com/view/10.1093/oxfordhb/9780198803560.001.0001/oxfordhb-9780198803560-e-8},
    isbn = {9780198803560},
    doi = {10.1093/oxfordhb/9780198803560.013.8},
    issn = {00393606},
    pmid = {123960},
    keywords = {Since the 1930s and 1940s until the present, aimed to control social movements and civil societ, and clashed with the privately owned media., and radical. It examines why these different manif, and their democratizing and inclusionary promises, grabbed power, neoliberal, once in power populists attacked the institutions, populist leaders have dominated Latin America’s po}
}

@article{MarcF.Plattner2009,
    title = {{Populism, Pluralism, and Liberal Democracy}},
    year = {2009},
    journal = {Journal of Democracy},
    author = {{Marc F. Plattner}},
    number = {1},
    pages = {81--92},
    volume = {21},
    publisher = {Johns Hopkins University Press},
    url = {http://muse.jhu.edu/content/crossref/journals/journal_of_democracy/v021/21.1.plattner.html},
    isbn = {1086-3214},
    doi = {10.1353/jod.0.0154},
    issn = {1086-3214},
    pmid = {195559049}
}

@book{Kaltwasser2017,
    title = {{Populism: An Overview of the Concept and the State of the Art Crist{\'{o}}bal}},
    year = {2017},
    author = {Kaltwasser, Cristóbal Rovira and Taggart, Paul and Espejo, Paulina Ochoa and Ostiguy, Pierre},
    editor = {Kaltwasser, Cristóbal Rovira and Taggart, Paul and Espejo, Paulina Ochoa and Ostiguy, Pierre},
    number = {October 2018},
    month = {11},
    pages = {1--27},
    volume = {1},
    publisher = {Oxford University Press},
    url = {http://oxfordhandbooks.com/view/10.1093/oxfordhb/9780198803560.001.0001/oxfordhb-9780198803560-e-34},
    isbn = {9780198803560},
    doi = {10.1093/oxfordhb/9780198803560.013.34},
    issn = {00900036},
    keywords = {and although the term, at last everyone understands, brought, comparative politics, cross-regional research, decades, democracy, discussions across the globe, for the last two, has been making headlines, policymakers, political theory, populism, recent political events have, that populism matters, the word, to the center of, today a wave of}
}

@article{Muller2021a,
    title = {{Populist alternative news use and its role for elections: Web-tracking and survey evidence from two campaign periods}},
    year = {2021},
    journal = {New Media {\&} Society},
    author = {M{\"{u}}ller, Philipp and Bach, Ruben L.},
    month = {8},
    pages = {146144482110329},
    url = {http://journals.sagepub.com/doi/10.1177/14614448211032969},
    doi = {10.1177/14614448211032969},
    issn = {1461-4448},
    keywords = {Alternative media, elections, news, populism, survey, web-tracking}
}

@article{Stier2020,
    title = {{Populist Attitudes and Selective Exposure to Online News: A Cross-Country Analysis Combining Web Tracking and Surveys}},
    year = {2020},
    journal = {International Journal of Press/Politics},
    author = {Stier, Sebastian and Kirkizh, Nora and Froio, Caterina and Schroeder, Ralph},
    number = {3},
    pages = {426--446},
    volume = {25},
    doi = {10.1177/1940161220907018},
    issn = {19401612},
    keywords = {Web tracking, news consumption, political information, populist attitudes, selective exposure}
}

@article{Dias2021,
    title = {{Populist Framing Mechanisms and the Rise of Right-wing Activism in Brazil}},
    year = {2021},
    journal = {Latin American Politics and Society},
    author = {Dias, Tayrine and von B{\"{u}}low, Marisa and Gobbi, Danniel},
    pages = {1--24},
    doi = {10.1017/lap.2021.22},
    issn = {1531-426X},
    keywords = {impeachment, organizations, populism, populist framing mechanisms, protests, right-wing}
}

@article{Slapin2008,
    title = {{Positions from Texts}},
    year = {2008},
    journal = {Political Science},
    author = {Slapin, Jonathan B and Proksch, Sven-oliver},
    number = {3},
    pages = {705--722},
    volume = {52}
}

@article{Gatto2016,
    title = {{Postmaterialism and Political Elites: The Value Priorities of Brazilian Federal Legislators}},
    year = {2016},
    journal = {Journal of Politics in Latin America},
    author = {Gatto, M.A.C. and Power, Timothy J.},
    number = {1},
    pages = {33--68},
    volume = {8},
    url = {http://nbn-resolving.org/urn/resolver.pl?urn:nbn:de:gbv:18-4-9394},
    issn = {1868-4890},
    keywords = {Brazil, Malu, legislative politics, new politics, postmaterialism}
}

@article{Morgan2014,
    title = {{Pragmatism as a Paradigm for Social Research}},
    year = {2014},
    journal = {Qualitative Inquiry},
    author = {Morgan, David L.},
    number = {8},
    month = {10},
    pages = {1045--1053},
    volume = {20},
    publisher = {SAGE PublicationsSage CA: Los Angeles, CA},
    url = {http://journals.sagepub.com/doi/10.1177/1077800413513733},
    isbn = {1077800413513},
    doi = {10.1177/1077800413513733},
    issn = {15527565},
    pmid = {5000},
    arxivId = {Auge2007a.pdf},
    keywords = {John Dewey, methodologies, methods of inquiry, mixed-methods design, pragmatism}
}

@article{Abranches1988,
    title = {{PRESIDENCIALISMO DE COALIZ{\~{A}}O: O DILEMA INSTITUCIONAL BRASILEIRO}},
    year = {1988},
    journal = {Dados},
    author = {Abranches, Sérgio},
    number = {1},
    pages = {5--34},
    volume = {31},
    doi = {10.1590/s0102-64451998000200005},
    issn = {0102-6445}
}

@article{Borges2016b,
    title = {{Presidential coattails and electoral coordination in multilevel elections: Comparative lessons from Brazil}},
    year = {2016},
    journal = {Electoral Studies},
    author = {Borges, André and Lloyd, Ryan},
    month = {9},
    pages = {104--114},
    volume = {43},
    url = {https://linkinghub.elsevier.com/retrieve/pii/S0261379416302104},
    doi = {10.1016/j.electstud.2016.05.009},
    issn = {02613794},
    keywords = {Brazil, Coattails voting, Electoral coordination, Federalism, Multilevel elections}
}

@article{Doyle2018a,
    title = {{Presidential Power and Party Strength: The “Inverse Relationship” Reconsidered}},
    year = {2018},
    journal = {Political Studies Review},
    author = {Doyle, David and Power, Timothy J.},
    number = {1998},
    month = {7},
    pages = {1--25},
    url = {http://journals.sagepub.com/doi/10.1177/1478929919862431},
    doi = {10.1177/1478929919862431},
    issn = {1478-9299},
    keywords = {19 june 2019, accepted, among the, between presidential power and, decrees, democratization, executive power, parties, political parties, presidentialism, what is the relationship}
}

@incollection{Carreirao2018,
    title = {{Presidential voting: partisanship, economy, ideology}},
    year = {2018},
    booktitle = {Routledge handbook of Brazilian politics},
    author = {Carreir{\~{a}}o, Yan S and Renno, Lúcio R},
    pages = {216--235},
    publisher = {Routledge}
}

@article{Wiesehomeier2009,
    title = {{Presidents, parties, and policy competition}},
    year = {2009},
    journal = {Journal of Politics},
    author = {Wiesehomeier, Nina and Benoit, Kenneth},
    number = {4},
    pages = {1435--1447},
    volume = {71},
    doi = {10.1017/S0022381609990193},
    issn = {00223816}
}

@book{Samuels2012,
    title = {{Presidents, Parties, and Prime Ministers}},
    year = {2012},
    booktitle = {Presidents, Parties, and Prime Ministers},
    author = {Samuels, David J. and Shugart, Matthew S.},
    isbn = {9780521869546},
    doi = {10.1017/cbo9780511780882}
}

@article{Caprioli2005,
    title = {{Primed for {\{}Violence{\}}: {\{}The{\}} {\{}Role{\}} of {\{}Gender{\}} {\{}Inequality{\}} in {\{}Predicting{\}} {\{}Internal{\}} {\{}Conflict{\}}}},
    year = {2005},
    journal = {International Studies Quarterly},
    author = {Caprioli, M},
    number = {2},
    pages = {161--178},
    volume = {49},
    url = {https://www.jstor.org/stable/pdf/3693510.pdf?refreqid=excelsior%3A7208df9255357730e57a41638a49a77a http://search.proquest.com/docview/60511293?accountid=12339},
    issn = {0020-8833, 0020-8833},
    keywords = {*Civil War, *Conflict, *Discrimination, *Economic Factors, *Family Violence, *Political Violence, *Sexual Inequality, 2858: studies in violence, ETHNIC relations, HOME environment, Sexism, VIOLENCE, article, studies in violence}
}

@article{Tesler2015,
    title = {{Priming Predispositions and Changing Policy Positions: An Account of When Mass Opinion Is Primed or Changed}},
    year = {2015},
    journal = {American Journal of Political Science},
    author = {Tesler, Michael},
    number = {4},
    pages = {806--824},
    volume = {59},
    doi = {10.1111/ajps.12157},
    issn = {15405907}
}

@article{Shapiro2002,
    title = {{Problems, Methods, and Theories in the Study of Politics, or What's Wrong with Political Science and What to Do about It}},
    year = {2002},
    journal = {Political Theory},
    author = {Shapiro, Ian},
    number = {4},
    pages = {596--619},
    volume = {30},
    url = {https://www.jstor.org/stable/3072623}
}

@article{Soroka2019,
    title = {{Psychophysiology in the Study of Political Communication: An Expository Study of Individual-Level Variation in Negativity Biases}},
    year = {2019},
    journal = {Political Communication},
    author = {Soroka, Stuart and Fournier, Patrick and Nir, Lilach and Hibbing, John},
    number = {2},
    pages = {288--302},
    volume = {36},
    publisher = {Routledge},
    url = {https://doi.org/10.1080/10584609.2018.1493008},
    doi = {10.1080/10584609.2018.1493008},
    issn = {10917675},
    keywords = {biopolitics, media effects, methodology, negativity, psychophysiology}
}

@article{McLaren2002,
    title = {{Public Support for European Integration: Cost/ Benefit Analysis of Perceived Cultural Threat?}},
    year = {2002},
    journal = {Journal of Politics},
    author = {McLaren, Lauren},
    number = {4},
    pages = {551--566},
    volume = {64}
}

@article{King2006,
    title = {{Publication, publication, publication{\ldots}}},
    year = {2006},
    author = {King, Gary},
    month = {1},
    url = {https://gking.harvard.edu/files/paperspub.pdf},
    doi = {10.1308/003588414X13814021676918},
    issn = {0035-8843},
    pmid = {24417821}
}

@article{Hellmeier2020,
    title = {{Pulling the Strings? The Strategic Use of Pro-Government Mobilization in Authoritarian Regimes}},
    year = {2020},
    journal = {Comparative Political Studies},
    author = {Hellmeier, Sebastian and Weidmann, Nils B},
    number = {1},
    pages = {71--108},
    volume = {53},
    url = {https://doi.org/10.1177/0010414019843559},
    doi = {10.1177/0010414019843559},
    issn = {15523829},
    keywords = {nondemocratic regimes, political protest, pro-regime mobilization}
}

@article{Perez2014,
    title = {{Qualidade Democr{\'{a}}tica, Percep{\c{c}}{\~{a}}o de Corrup{\c{c}}{\~{a}}o e Confian{\c{c}}a Pol{\'{i}}tica na Am{\'{e}}rica Latina}},
    year = {2014},
    author = {Perez, Thiago and Moraes, Bernardes De and Santos, Romer Motttinha and Leopoldo, Geraldo},
    pages = {12--29},
    volume = {5},
    keywords = {Corruption, Latin America., democracy, political confidence}
}

@article{Rooduijn2017,
    title = {{Radical distinction: Support for radical left and radical right parties in Europe}},
    year = {2017},
    journal = {European Union Politics},
    author = {Rooduijn, Matthijs and Burgoon, Brian and van Elsas, Erika J. and van de Werfhorst, Herman G.},
    number = {4},
    pages = {536--559},
    volume = {18},
    doi = {10.1177/1465116517718091},
    issn = {17412757},
    keywords = {Radical left, radical right, voting behavior}
}

@article{Cermeno2018,
    title = {{Railways and Reform: How Trains Strengthened the Nation State L. Cerme{\~{n}}o, Alexandra; Enflo, Kerstin; Lindvall, Johannes 2018}},
    year = {2018},
    author = {Cerme{\~{n}}o, L},
    doi = {10.1017/S0007123420000654},
    keywords = {also transform the state, and, and the automobile have, but do new technologies, do technological advances increase, economies, education, itself, new technologies such as, railroads, societies, state capacity, sweden, the, the printing press, the telegraph, this paper argues that, throughout history, transformed cultures}
}

@article{Kertzer2020,
    title = {{Re-Assessing Elite-Public Gaps in Political Behavior}},
    year = {2020},
    journal = {American Journal of Political Science},
    author = {Kertzer, Joshua D.},
    number = {00},
    pages = {1--15},
    volume = {00},
    doi = {10.1111/ajps.12583},
    issn = {15405907}
}

@article{Markoff1990,
    title = {{Really Existing Democracy : Learning From Latin America in the Late 1990 s}},
    year = {1990},
    author = {Markoff, John},
    pages = {48--68},
    issn = {0028-6060}
}

@article{Jones2021,
    title = {{Reconsidering Tolerance: Insights from Political Theory and Three Experiments}},
    year = {2021},
    journal = {British Journal of Political Science},
    author = {Jones, Calvert W. and Bejan, Teresa M.},
    number = {2},
    pages = {604--623},
    volume = {51},
    doi = {10.1017/S0007123419000279},
    issn = {14692112},
    keywords = {conversion, experiments, identity, interdisciplinary, tolerance, toleration}
}

@book{Turner1987,
    title = {{Rediscovering the social group:  A self-categorization theory.}},
    year = {1987},
    booktitle = {Rediscovering the social group:  A self-categorization theory.},
    author = {Turner, John C and Hogg, Michael A and Oakes, Penelope J and Reicher, Stephen D and Wetherell, Margaret S},
    pages = {x, 239-x, 239},
    publisher = {Basil Blackwell},
    address = {Cambridge,  MA,  US},
    isbn = {0-631-14806-X (Hardcover)},
    keywords = {*Collective Behavior, *Group Cohesion, *Social Groups, Social Behavior, Social Identity, Social Influences, Social Psychology}
}

@article{Huddy2021,
    title = {{Reducing Affective Polarization: Warm Group Relations or Policy Compromise?}},
    year = {2021},
    journal = {Political Psychology},
    author = {Huddy, Leonie and Yair, Omer},
    number = {2},
    pages = {291--309},
    volume = {42},
    doi = {10.1111/pops.12699},
    issn = {14679221},
    keywords = {affective polarization, experiment, issue compromise, leader relations, partisanship}
}

@article{Bankert2021a,
    title = {{Reflections on the Past and Present of Research on Partisan Identity}},
    year = {2021},
    journal = {The Forum},
    author = {Bankert, Alexa},
    number = {3},
    month = {11},
    pages = {459--480},
    volume = {19},
    url = {https://www.degruyter.com/document/doi/10.1515/for-2021-2024/html},
    doi = {10.1515/for-2021-2024},
    issn = {1540-8884},
    keywords = {alexa, alexa bankert, assistant professor, athens, bankert, corresponding author, department of political science, e-mail, edu, ga, international affairs, negative partisanship, partisan identity, partisanship, polarization, school of public and, uga, university of georgia, usa}
}

@article{Knobloch-Westerwick2011,
    title = {{Reinforcement of the Political Self Through Selective Exposure to Political Messages}},
    year = {2011},
    journal = {Journal of Communication},
    author = {Knobloch-Westerwick, Silvia and Meng, Jingbo},
    number = {2},
    month = {4},
    pages = {349--368},
    volume = {61},
    url = {https://academic.oup.com/joc/article/61/2/349-368/4098469},
    doi = {10.1111/j.1460-2466.2011.01543.x},
    issn = {00219916}
}

@article{Hutchens2019,
    title = {{Reinforcing spirals of political discussion and affective polarization}},
    year = {2019},
    journal = {Communication Monographs},
    author = {Hutchens, Myiah J. and Hmielowski, Jay D. and Beam, Michael A.},
    number = {3},
    pages = {357--376},
    volume = {86},
    publisher = {Taylor {\&} Francis},
    url = {https://doi.org/10.1080/03637751.2019.1575255},
    doi = {10.1080/03637751.2019.1575255},
    issn = {14795787},
    keywords = {Affective polarization, cross-cutting, political discussion, spirals}
}

@book{Smith2019religion,
    title = {{Religion and Brazilian democracy: mobilizing the people of God}},
    year = {2019},
    author = {Smith, Amy Erica},
    publisher = {Cambridge University Press}
}

@article{Smith2020,
    title = {{Religion, Sexuality Politics, and the Transformation of Latin American Electorates *}},
    year = {2020},
    journal = {Annual Meeting of the American Political Science Association},
    author = {Smith, Amy Erica and Boas, Taylor C},
    pages = {53}
}

@article{AlmeidaResende2021,
    title = {{Remembering the coup, celebrating the revolution: securitization of memory and mnemonical disputes in Brazil}},
    year = {2021},
    journal = {Global Affairs},
    author = {Almeida Resende, Erica Simone and Chagas-Bastos, Fabrício H},
    number = {2},
    month = {3},
    pages = {233--252},
    volume = {7},
    publisher = {Routledge},
    url = {https://doi.org/10.1080/23340460.2021.1965005 https://www.tandfonline.com/doi/full/10.1080/23340460.2021.1965005},
    doi = {10.1080/23340460.2021.1965005},
    issn = {2334-0460}
}

@article{Humprecht2020,
    title = {{Resilience to Online Disinformation: A Framework for Cross-National Comparative Research}},
    year = {2020},
    journal = {International Journal of Press/Politics},
    author = {Humprecht, Edda and Esser, Frank and Van Aelst, Peter},
    number = {3},
    pages = {493--516},
    volume = {25},
    doi = {10.1177/1940161219900126},
    issn = {19401612},
    keywords = {cluster analysis, cross-national comparison, online disinformation, resilience, theoretical framework}
}

@article{Stanley2020,
    title = {{Resistance to Position Change, Motivated Reasoning, and Polarization}},
    year = {2020},
    journal = {Political Behavior},
    author = {Stanley, Matthew L. and Henne, Paul and Yang, Brenda W. and De Brigard, Felipe},
    number = {3},
    pages = {891--913},
    volume = {42},
    publisher = {Springer US},
    url = {https://doi.org/10.1007/s11109-019-09526-z},
    isbn = {1110901909},
    doi = {10.1007/s11109-019-09526-z},
    issn = {15736687},
    keywords = {Bias, Motivation, Polarization, Political, Reasoning}
}

@article{Meissner,
    title = {{Resorting to bilateralism : the EU , MERCOSUR , and the Strategic Partnership with Brazil Strategic Partnership with Brazil}},
    journal = {Journal of European Integration},
    author = {Meissner, Katharina Luise and Meissner, Katharina Luise},
    number = {November},
    pages = {1--16},
    volume = {6337},
    publisher = {Routledge},
    url = {https://doi.org/10.1080/07036337.2017.1401616},
    doi = {10.1080/07036337.2017.1401616},
    issn = {0703-6337},
    keywords = {Brazil, EU foreign policy, MERCOSUR, Strategic Partnership, interregionalism}
}

@article{Kriesi2010,
    title = {{Restructuration of partisan politics and the emergence of a new cleavage based on values}},
    year = {2010},
    journal = {West European Politics},
    author = {Kriesi, Hanspeter},
    number = {3},
    pages = {673--685},
    volume = {33},
    doi = {10.1080/01402381003654726},
    issn = {01402382}
}

@book{Mainwaring1999,
    title = {{Rethinking party systems in the third wave of democratization: The case of Brazil}},
    year = {1999},
    author = {Mainwaring, Scott P},
    publisher = {Stanford University Press}
}

@article{Healy2013,
    title = {{Retrospective Voting Reconsidered}},
    year = {2013},
    journal = {Ssrn},
    author = {Healy, Andrew and Malhotra, Neil A.},
    doi = {10.1146/annurev-polisci-032211-212920}
}

@article{Neiva2015,
    title = {{Revisitando o calcanhar de aquiles metodol{\'{o}}gico das ci{\^{e}}ncias sociais no Brasil}},
    year = {2015},
    journal = {Sociologia, Problemas e Praticas},
    author = {Neiva, Pedro},
    pages = {65--83},
    volume = {79},
    doi = {10.7458/SPP2015794725},
    issn = {08736529},
    keywords = {Brazil, Methods, Quantitative methodology, Social sciences}
}

@article{Hunter2007,
    title = {{Rewarding Lula: Executive Power, Social Policy, and the Brazilian Elections of 2006}},
    year = {2007},
    journal = {Latin American Politics and Society},
    author = {Hunter, Wendy and Power, Timothy J.},
    number = {1},
    month = {1},
    pages = {1--30},
    volume = {49},
    url = {https://www.cambridge.org/core/product/identifier/S1531426X0000755X/type/journal_article},
    doi = {10.1111/j.1548-2456.2007.tb00372.x},
    issn = {1531-426X}
}

@article{Campello2018,
    title = {{Rewarding Merit or Luck ? Economic Voting and Representation in Comparative Perspective ∗}},
    year = {2018},
    author = {Campello, Daniela}
}

@article{Abou-Chadi2019b,
    title = {{Rights for Same-Sex Couples and Public Attitudes Toward Gays and Lesbians in Europe}},
    year = {2019},
    journal = {Comparative Political Studies},
    author = {Abou-Chadi, Tarik and Finnigan, Ryan},
    number = {6},
    pages = {868--895},
    volume = {52},
    doi = {10.1177/0010414018797947},
    issn = {15523829},
    keywords = {LGBT rights, public opinion}
}

@book{Ames2019,
    title = {{Routledge Handbook of Brazilian Politics}},
    year = {2019},
    author = {Ames, Barry},
    isbn = {9781315543871}
}

@article{Meng2021,
    title = {{Ruling Parties in Authoritarian Regimes: Rethinking Institutional Strength}},
    year = {2021},
    journal = {British Journal of Political Science},
    author = {Meng, Anne},
    number = {2},
    pages = {526--540},
    volume = {51},
    doi = {10.1017/S0007123419000115},
    issn = {14692112},
    keywords = {authoritarian regime, comparative political institutions, measurement, party strength, ruling party}
}

@article{Aarts2008a,
    title = {{Satisfaction with democracy: Do institutions matter?}},
    year = {2008},
    journal = {Electoral Studies},
    author = {Aarts, Kees and Thomassen, Jacques},
    number = {1},
    pages = {5--18},
    volume = {27},
    url = {www.elsevier.com/locate/electstud},
    isbn = {0261-3794},
    doi = {10.1016/j.electstud.2007.11.005},
    issn = {02613794},
    pmid = {11454493},
    keywords = {Accountability, Elections, Electoral systems, Legitimacy, Political representation, Satisfaction with democracy}
}

@article{Snyder2001,
    title = {{Scaling down: The subnational comparative method}},
    year = {2001},
    journal = {Studies in Comparative International Development},
    author = {Snyder, Richard},
    number = {1},
    pages = {93--110},
    volume = {36},
    url = {https://link.springer.com/content/pdf/10.1007%2FBF02687586.pdf},
    doi = {10.1007/BF02687586},
    issn = {00393606}
}

@article{Garrett2013a,
    title = {{Selective Exposure: New Methods and New Directions}},
    year = {2013},
    journal = {Communication Methods and Measures},
    author = {Garrett, R. Kelly},
    number = {3-4},
    month = {10},
    pages = {247--256},
    volume = {7},
    url = {http://www.tandfonline.com/doi/abs/10.1080/19312458.2013.835796},
    doi = {10.1080/19312458.2013.835796},
    issn = {1931-2458}
}

@article{Haselmayer2017,
    title = {{Sentiment analysis of political communication: combining a dictionary approach with crowdcoding}},
    year = {2017},
    journal = {Quality and Quantity},
    author = {Haselmayer, Martin and Jenny, Marcelo},
    number = {6},
    pages = {2623--2646},
    volume = {51},
    url = {https://homepage.univie.ac.at/martin.haselmayer/.},
    doi = {10.1007/s11135-016-0412-4},
    issn = {15737845},
    keywords = {Crowdcoding, Media negativity, Negative campaigning, Political communication, Sentiment analysis}
}

@article{Bestvater2022,
    title = {{Sentiment is Not Stance: Target-Aware Opinion Classification for Political Text Analysis}},
    year = {2022},
    journal = {Political Analysis},
    author = {Bestvater, Samuel E. and Monroe, Burt L.},
    pages = {1--22},
    doi = {10.1017/pan.2022.10},
    issn = {1047-1987},
    keywords = {machine learning, political stance, sentiment analysis, text-as-data}
}

@article{Ribeiro2016b,
    title = {{Sentimentos partid{\'{a}}rios e antipetismo: Condicionantes e covariantes}},
    year = {2016},
    journal = {Opiniao Publica},
    author = {Ribeiro, Ednaldo and Carreir{\~{a}}o, Yan and Borba, Julian},
    number = {3},
    pages = {603--637},
    volume = {22},
    url = {https://www.cesop.unicamp.br/vw/1IMHzRq8wNQ_MDA_971b3_/5 Sentimentos partidários e antipetismo condicionantes e covariantes.pdf http://dx.doi.org/10.1590/1807-01912016223603},
    doi = {10.1590/1807-01912016223603},
    issn = {18070191},
    keywords = {Antipetismo, CSES-Eseb 2014, Electoral behavior, Party feelings, Political attitudes}
}

@article{Ribeiro2011,
    title = {{Sentimentos partid{\'{a}}rios e atitudes pol{\'{i}}ticas entre os brasileiros}},
    year = {2011},
    journal = {Opiniao Publica},
    author = {Ribeiro, Ednaldo and Carreir{\~{a}}o, Yan and Borba, Julian},
    number = {2},
    pages = {333--368},
    volume = {17},
    doi = {10.1590/s0104-62762011000200003},
    issn = {01046276},
    keywords = {CSES-ESEB2010, Partisan feelings, Political attitudes, Political values}
}

@article{Hiskey2018,
    title = {{Severed Linkages: Distorted Accountability in Uneven Regimes}},
    year = {2018},
    journal = {Comparative Political Studies},
    author = {Hiskey, Jonathan T and Moseley, Mason W},
    number = {10},
    pages = {1314--1350},
    volume = {51},
    url = {https://doi.org/10.1177/0010414017740603},
    doi = {10.1177/0010414017740603},
    issn = {15523829},
    keywords = {Latin American politics, and voting behavior, democratization and regime change, elections, public opinion, subnational politics}
}

@article{Bittner2017,
    title = {{Sex isn’t Gender: Reforming Concepts and Measurements in the Study of Public Opinion}},
    year = {2017},
    journal = {Political Behavior},
    author = {Bittner, Amanda and Goodyear-Grant, Elizabeth},
    number = {4},
    pages = {1019--1041},
    volume = {39},
    url = {https://link.springer.com/content/pdf/10.1007%2Fs11109-017-9391-y.pdf},
    doi = {10.1007/s11109-017-9391-y},
    issn = {01909320},
    keywords = {Gender, Gender gap, Measurement, Sex, Survey research}
}

@article{Meireles2017,
    title = {{Simula{\c{c}}ões de Monte Carlo no ensino de Ci{\^{e}}ncia Pol{\'{i}}tica}},
    year = {2017},
    journal = {Revista Brasileira de Ci{\^{e}}ncia Pol{\'{i}}tica},
    author = {Meireles, Fernando and Silva, Denisson and Correa, Filipe},
    number = {24},
    pages = {223--254},
    doi = {10.1590/0103-335220172407},
    issn = {0103-3352}
}

@article{Liao2010,
    title = {{Situational awareness and health protective responses to pandemic influenza A (H1N1) in Hong Kong: A cross-sectional study}},
    year = {2010},
    journal = {PLoS ONE},
    author = {Liao, Qiuyan and Cowling, Benjamin and Lam, Wing Tak and Ng, Man Wai and Fielding, Richard},
    number = {10},
    volume = {5},
    url = {www.plosone.org},
    doi = {10.1371/journal.pone.0013350},
    issn = {19326203},
    pmid = {20967280}
}

@article{CastanhoSilva2022,
    title = {{So thin it's almost invisible: Populist attitudes and voting behavior in Brazil}},
    year = {2022},
    journal = {Electoral Studies},
    author = {Castanho Silva, Bruno and Fuks, Mario and Tamaki, Eduardo Ryô},
    number = {January},
    pages = {102434},
    volume = {75},
    publisher = {Elsevier Ltd},
    url = {https://doi.org/10.1016/j.electstud.2021.102434},
    doi = {10.1016/j.electstud.2021.102434},
    issn = {02613794},
    keywords = {Latin American politics, Populism, Populist attitudes, Radical right, Voting behavior}
}

@article{Leonardelli2015,
    title = {{Social categorization in intergroup contexts: Three kinds of self-categorization}},
    year = {2015},
    journal = {Social and Personality Psychology Compass},
    author = {Leonardelli, Geoffrey J. and Toh, Soo Min},
    number = {2},
    pages = {69--87},
    volume = {9},
    doi = {10.1111/spc3.12150},
    issn = {17519004}
}

@article{Baker2006,
    title = {{Social Context and Campaign Volatility in New Democracies: Networks and Neighborhoods in Brazil's 2002 Elections}},
    year = {2006},
    journal = {American Journal of Political Science},
    author = {Baker, Andy and Ames, Barry and Renno, Lucio R.},
    number = {2},
    month = {4},
    pages = {382--399},
    volume = {50},
    url = {http://doi.wiley.com/10.1111/j.1540-5907.2006.00190.x},
    doi = {10.1111/j.1540-5907.2006.00190.x},
    issn = {0092-5853}
}

@article{Helbling2020,
    title = {{Social divides in the age of globalization}},
    year = {2020},
    journal = {West European Politics},
    author = {Helbling, Marc and Jungkunz, Sebastian},
    number = {6},
    month = {9},
    pages = {1187--1210},
    volume = {43},
    url = {https://www.tandfonline.com/action/journalInformation?journalCode=fwep20 https://www.tandfonline.com/doi/full/10.1080/01402382.2019.1674578},
    doi = {10.1080/01402382.2019.1674578},
    issn = {0140-2382},
    keywords = {Cleavages, affective, globalisation, polarisation, populism}
}

@article{Elder2022,
    title = {{Social Groups and Ideological Belief Systems: Fresh Evidence on an Old Theory *}},
    year = {2020},
    journal = {American Political Science Review},
    author = {Mitchell, Elizabeth and O'brian, Neil A},
    month = {4},
    pages = {1--18},
    url = {https://www.cambridge.org/core/product/identifier/S0003055422000326/type/journal_article},
    doi = {10.1017/S0003055422000326},
    issn = {0003-0554}
}

@article{Roccas2002,
    title = {{Social Identity Complexity}},
    year = {2002},
    journal = {Personality and Social Psychology Review},
    author = {Roccas, Sonia and Brewer, Marilynn B.},
    number = {2},
    pages = {88--106},
    volume = {6},
    doi = {10.1207/S15327957PSPR0602{\_}01},
    issn = {10888683}
}

@article{Wojcieszak2018,
    title = {{Social identity, selective exposure, and affective polarization: How priming national identity shapes attitudes toward immigrants via news selection}},
    year = {2018},
    journal = {Human Communication Research},
    author = {Wojcieszak, Magdalena and Garrett, R. Kelly},
    number = {3},
    pages = {247--273},
    volume = {44},
    doi = {10.1093/hcr/hqx010},
    issn = {14682958},
    keywords = {Affective Polarization, Immigration, Media Choice, Selectivity, Social Identity}
}

@book{Spyer2017Social,
    title = {{Social media in emergent Brazil: How the Internet affects social mobility}},
    year = {2017},
    author = {Spyer, Juliano},
    publisher = {UCL Press},
    url = {http://hdl.handle.net/10419/182435},
    address = {London},
    isbn = {978-1-78735-170-7},
    doi = {10.14324/111.9781787351653},
    keywords = {330}
}

@article{Houle2019,
    title = {{Social Mobility and Democratic Attitudes: Evidence From Latin America and Sub-Saharan Africa}},
    year = {2019},
    journal = {Comparative Political Studies},
    author = {Houle, Christian and Miller, Michael K},
    number = {11},
    pages = {1610--1647},
    volume = {52},
    url = {https://doi.org/10.1177/0010414019830719},
    doi = {10.1177/0010414019830719},
    keywords = {democratic theory, political psychology, politics of growth/development, social capital, trust}
}

@article{Gerber2008,
    title = {{Social pressure and voter turnout: Evidence from a large-scale field experiment}},
    year = {2008},
    journal = {American Political Science Review},
    author = {Gerber, Alan S and Green, Donald P and Larimer, Christopher W},
    number = {1},
    pages = {33--48},
    volume = {102},
    url = {https://doi.org/10.1017/S000305540808009X},
    doi = {10.1017/S000305540808009X},
    issn = {00030554}
}

@article{Lazer2009,
    title = {{Social science: Computational social science}},
    year = {2009},
    journal = {Science},
    author = {Lazer, David and Pentland, Alex and Adamic, Lada and Aral, Sinan and Barab{\'{a}}si, Albert László and Brewer, Devon and Christakis, Nicholas and Contractor, Noshir and Fowler, James and Gutmann, Myron and Jebara, Tony and King, Gary and Macy, Michael and Roy, Deb and Van Alstyne, Marshall},
    number = {5915},
    pages = {721--723},
    volume = {323},
    doi = {10.1126/science.1167742},
    issn = {00368075},
    pmid = {19197046}
}

@article{Otjes2021,
    title = {{Socialised to think in terms of left and right? The acceptability of the left and the right among European voters}},
    year = {2021},
    journal = {Electoral Studies},
    author = {Otjes, Simon and Rekker, Roderik},
    number = {December 2020},
    pages = {102365},
    volume = {72},
    publisher = {Elsevier Ltd},
    url = {https://doi.org/10.1016/j.electstud.2021.102365},
    doi = {10.1016/j.electstud.2021.102365},
    issn = {02613794},
    keywords = {Europe, Ideology, Non-response, Political socialization}
}

@article{Goren2009,
    title = {{Source Cues , Expression Partisan Identities , and Political Value of Minnesota}},
    year = {2009},
    journal = {American Journal of Political Science},
    author = {Goren, Paul and Federico, Christopher M and Kittilson, Miki Caul},
    number = {4},
    pages = {805--820},
    volume = {53}
}

@article{Harbers2017b,
    title = {{Spatial effects and party nationalization: The Geography of partisan support in Mexico}},
    year = {2017},
    journal = {Electoral Studies},
    author = {Harbers, Imke},
    pages = {55--66},
    volume = {47},
    url = {http://dx.doi.org/10.1016/j.electstud.2016.11.016},
    doi = {10.1016/j.electstud.2016.11.016},
    issn = {02613794}
}

@article{Halford2017,
    title = {{Speaking Sociologically with Big Data: Symphonic Social Science and the Future for Big Data Research}},
    year = {2017},
    journal = {Sociology},
    author = {Halford, Susan and Savage, Mike},
    number = {6},
    month = {12},
    pages = {1132--1148},
    volume = {51},
    publisher = {SAGE PublicationsSage UK: London, England},
    url = {http://journals.sagepub.com/doi/10.1177/0038038517698639},
    doi = {10.1177/0038038517698639},
    issn = {0038-0385},
    keywords = {big data, computational methods, sociology, symphonic social science, visualisation}
}

@article{Scott1995,
    title = {{State Simplifications: Nature, Space and People}},
    year = {1995},
    journal = {Journal of Political Philosophy},
    author = {Scott, James C.},
    number = {3},
    month = {9},
    pages = {191--233},
    volume = {3},
    url = {http://doi.wiley.com/10.1111/j.1467-9760.1995.tb00035.x},
    doi = {10.1111/j.1467-9760.1995.tb00035.x},
    issn = {09638016}
}

@article{doi:10.1086/230638,
    title = {{Statistical Methods for Comparing Regression Coefficients Between Models}},
    year = {1995},
    journal = {American Journal of Sociology},
    author = {Clogg, Clifford C and Petkova, Eva and Haritou, Adamantios},
    number = {5},
    pages = {1261--1293},
    volume = {100},
    url = {https://doi.org/10.1086/230638},
    doi = {10.1086/230638}
}

@article{Evans2022,
    title = {{Statistically Valid Inferences from Differentially Private Data Releases, with Application to the Facebook URLs Dataset}},
    year = {2022},
    journal = {Political Analysis},
    author = {Evans, Georgina and King, Gary},
    pages = {1--21},
    doi = {10.1017/pan.2022.1},
    issn = {1047-1987},
    keywords = {descriptive statistics, linear regression, measurement error, privacy}
}

@article{Mutz2018,
    title = {{Status threat, not economic hardship, explains the 2016 presidential vote}},
    year = {2018},
    journal = {Proceedings of the National Academy of Sciences of the United States of America},
    author = {Mutz, Diana C.},
    number = {19},
    pages = {E4330-E4339},
    volume = {115},
    isbn = {1718155115},
    doi = {10.1073/pnas.1718155115},
    issn = {10916490},
    pmid = {29686081},
    keywords = {Economic voting, Elections, Mass opinion, Political psychology, Status threat}
}

@article{Gelman2007,
    title = {{Struggles with survey weighting and regression modeling}},
    year = {2007},
    journal = {Statistical Science},
    author = {Gelman, Andrew},
    number = {2},
    pages = {153--164},
    volume = {22},
    isbn = {0883423060000},
    doi = {10.1214/088342306000000691},
    issn = {08834237},
    keywords = {Multilevel modeling, Poststratification, Sampling weights, Shrinkage}
}

@article{Putnam1971,
    title = {{Studying Elite Political Culture: The Case of “Ideology”}},
    year = {1971},
    journal = {American Political Science Review},
    author = {Putnam, Robert D},
    number = {03},
    pages = {651--681},
    volume = {65},
    url = {https://www.jstor.org/stable/pdf/1955512.pdf?refreqid=excelsior%3A5b7f6d28cf5e795fc9d18c932c9d26ca},
    doi = {10.2307/1955512},
    issn = {0003-0554}
}

@article{Mudde2018a,
    title = {{Studying Populism in Comparative Perspective: Reflections on the Contemporary and Future Research Agenda}},
    year = {2018},
    journal = {Comparative Political Studies},
    author = {Mudde, Cas and Rovira Kaltwasser, Cristóbal},
    number = {13},
    month = {11},
    pages = {1667--1693},
    volume = {51},
    url = {http://journals.sagepub.com/doi/10.1177/0010414018789490},
    isbn = {0 582 44525 6},
    doi = {10.1177/0010414018789490},
    issn = {15523829},
    keywords = {comparative politics, democracy, extremism, polarization, populism}
}

@article{Adams2012a,
    title = {{Subconstituency reactions to elite depolarization in the Netherlands: An analysis of the Dutch public's policy beliefs and partisan loyalties, 1986-98}},
    year = {2012},
    journal = {British Journal of Political Science},
    author = {Adams, James and De Vries, Catherine E. and Leiter, Debra},
    number = {1},
    pages = {81--105},
    volume = {42},
    url = {http://www.journals.cambridge.org/jps.},
    doi = {10.1017/S0007123411000214},
    issn = {00071234}
}

@article{Celebi2016,
    title = {{Support for Kurdish language rights in Turkey: the roles of ethnic group, group identifications, contact, and intergroup perceptions}},
    year = {2016},
    journal = {Ethnic and Racial Studies},
    author = {{\c{C}}elebi, Elif and Verkuyten, Maykel and Smyrnioti, Natasa},
    number = {6},
    pages = {1034--1051},
    volume = {39},
    url = {https://www.tandfonline.com/action/journalInformation?journalCode=rers20},
    doi = {10.1080/01419870.2015.1103881},
    issn = {14664356},
    keywords = {Minority rights, contact, dual identity, ethnic identity, intergroup relations, language rights}
}

@article{Deutschmann2018,
    title = {{Swinging leftward: Public opinion on economic and political integration in Latin America, 1997–2010}},
    year = {2018},
    journal = {Latin American Research Review},
    author = {Deutschmann, Emanuel and Minkus, Lara},
    number = {1},
    month = {3},
    pages = {38},
    volume = {53},
    publisher = {Latin American Studies Association},
    url = {https://larrlasa.org/article/10.25222/larr.250/},
    doi = {10.25222/larr.250},
    issn = {1542-4278}
}

@article{Ellis2009,
    title = {{Symbolic ideology in the American electorate}},
    year = {2009},
    journal = {Electoral Studies},
    author = {Ellis, Christopher and Stimson, James A},
    number = {3},
    pages = {388--402},
    volume = {28},
    publisher = {Elsevier Ltd},
    url = {http://dx.doi.org/10.1016/j.electstud.2009.05.010},
    doi = {10.1016/j.electstud.2009.05.010},
    issn = {02613794},
    keywords = {Conservatism, Ideology, Liberalism, Public opinion, Self-identification, Symbolic politics}
}

@article{Boumans2016,
    title = {{Taking stock of the toolkit: An overview of relevant automated content analysis approaches and techniques for digital journalism scholars}},
    year = {2016},
    journal = {Digital Journalism},
    author = {Boumans, Jelle W. and Trilling, Damian},
    number = {1},
    pages = {8--23},
    volume = {4},
    url = {https://doi.org/10.1080/21670811.2015.1096598},
    doi = {10.1080/21670811.2015.1096598},
    issn = {2167082X},
    keywords = {Automated content analysis, Computational social science, Digital data, Journalism studies, Review}
}

@article{Keele2008,
    title = {{Taking Time Seriously: Dynamic Regression}},
    year = {2008},
    journal = {American Journal of Political Science},
    author = {Keele, Luke and DeBoef, Suzanna},
    number = {1},
    pages = {184--200},
    volume = {52}
}

@article{Harbers2015,
    title = {{Taxation and the Unequal Reach of the State: Mapping State Capacity in Ecuador}},
    year = {2015},
    journal = {Governance},
    author = {Harbers, Imke},
    number = {3},
    pages = {373--391},
    volume = {28},
    isbn = {0952-1895},
    doi = {10.1111/gove.12117},
    issn = {14680491}
}

@article{Kuipers2006,
    title = {{Television and taste hierarchy: The case of Dutch television comedy}},
    year = {2006},
    journal = {Media, Culture and Society},
    author = {Kuipers, Giselinde},
    number = {3},
    pages = {359--378},
    volume = {28},
    url = {https://journals-sagepub-com.proxy.uba.uva.nl:2443/doi/pdf/10.1177/0163443706062884},
    isbn = {1744-8395 (Electronic){\textbackslash}r1476-0584 (Linking)},
    doi = {10.1177/0163443706062884},
    issn = {01634437},
    pmid = {24195477},
    keywords = {Cultural knowledge, Encoding/decoding, Highbrow/lowbrow, Humour, Legitimate taste, Television audiences}
}

@article{Kim2021,
    title = {{Temporal Selective Exposure: How Partisans Choose When to Follow Politics}},
    year = {2021},
    journal = {Political Behavior},
    author = {Kim, Jin Woo and Kim, Eunji},
    number = {4},
    pages = {1663--1683},
    volume = {43},
    publisher = {Springer US},
    url = {https://doi.org/10.1007/s11109-021-09690-1},
    isbn = {0123456789},
    doi = {10.1007/s11109-021-09690-1},
    issn = {15736687},
    keywords = {Partisan identity, Polarization, Political interest, Selective exposure}
}

@article{VanAtteveldt2017,
    title = {{Text Analysis in R}},
    year = {2017},
    journal = {Communication Methods and Measures},
    author = {Van Atteveldt, Wouter and Benoit, Kenneth},
    number = {4},
    pages = {245--265},
    volume = {11},
    url = {https://doi.org/10.1080/19312458.2017.1387238},
    doi = {10.1080/19312458.2017.1387238},
    issn = {1931-2458}
}

@article{Melo2015,
    title = {{The 2014 Elections and the Brazilian Party System}},
    year = {2015},
    journal = {Brazilian Political Science Review},
    author = {Melo, Carlos Ranulfo},
    number = {1},
    month = {4},
    pages = {93--114},
    volume = {9},
    publisher = {Associa{\c{c}}{\~{a}}o Brasileira de Ci{\^{e}}ncia Pol{\'{i}}tica},
    url = {http://www.scielo.br/scielo.php?script=sci_arttext&pid=S1981-38212015000100093&lng=en&tlng=en},
    doi = {10.1590/1981-38212014000200004},
    issn = {1981-3821}
}

@article{Bodlos2018,
    title = {{The 2017 Austrian snap election: a shift rightward}},
    year = {2018},
    journal = {West European Politics},
    author = {Bodlos, Anita and Plescia, Carolina},
    number = {6},
    pages = {1354--1363},
    volume = {41},
    publisher = {Routledge},
    url = {http://doi.org/10.1080/01402382.2018.1429057},
    doi = {10.1080/01402382.2018.1429057},
    issn = {17439655}
}

@article{Whitehead1992,
    title = {{The Alternatives to ‘Liberal Democracy’: a Latin American Perspective}},
    year = {1992},
    journal = {Political Studies},
    author = {Whitehead, Laurence},
    pages = {146--159},
    volume = {Special Is},
    isbn = {1467-9248},
    doi = {10.1111/j.1467-9248.1992.tb01818.x},
    issn = {0032-3217},
    keywords = {Latin America, Weak Democracy, de jure Democracy}
}

@book{americanvoter,
    title = {{The American Voter}},
    year = {1960},
    author = {Campbell, Angus and Converse, Philip E and Miller, Warren E and Stokes, Donald E},
    publisher = {University of Chicago Press},
    keywords = {american{\_}politics political{\_}behavior}
}

@article{Gerber2011,
    title = {{The big five personality traits in the political arena}},
    year = {2011},
    journal = {Annual Review of Political Science},
    author = {Gerber, Alan S. and Huber, Gregory A. and Doherty, David and Dowling, Conor M.},
    pages = {265--287},
    volume = {14},
    doi = {10.1146/annurev-polisci-051010-111659},
    issn = {10942939},
    keywords = {Five-Factor Model, dispositional traits, participation, political behavior, political psychology}
}

@article{Renno2020,
    title = {{The Bolsonaro Voter: Issue Positions and Vote Choice in the 2018 Brazilian Presidential Elections}},
    year = {2020},
    journal = {Latin American Politics and Society},
    author = {Renn{\'{o}}, Lucio R.},
    month = {7},
    pages = {1--23},
    url = {https://www.cambridge.org/core/product/identifier/S1531426X20000138/type/journal_article},
    doi = {10.1017/lap.2020.13},
    issn = {1531-426X},
    keywords = {antipetismo, conservatism, jair bolsonaro, vote, voting behavior}
}

@article{Katz2009,
    title = {{The cartel party thesis: A restatement}},
    year = {2009},
    journal = {Perspectives on Politics},
    author = {Katz, Richard S and Mair, Peter},
    number = {4},
    pages = {753--766},
    volume = {7},
    url = {https://www.cambridge.org/core/terms.https://doi.org/10.1017/S1537592709991782Downloadedfromhttps://www.cambridge.org/core.UVA},
    doi = {10.1017/S1537592709991782},
    issn = {15375927}
}

@article{Abou-Chadi2018,
    title = {{The Causal Effect of Radical Right Success on Mainstream Parties’ Policy Positions: A Regression Discontinuity Approach}},
    year = {2018},
    journal = {British Journal of Political Science},
    author = {Abou-Chadi, Tarik and Krause, Werner},
    number = {June},
    pages = {1--19},
    isbn = {0007123418},
    doi = {10.1017/S0007123418000029},
    issn = {14692112},
    keywords = {immigration, party competition, radical right}
}

@article{Broockman2017,
    title = {{The Causal Effects of Elite Position-Taking on Voter Attitudes: Field Experiments with Elite Communication}},
    year = {2017},
    journal = {American Journal of Political Science},
    author = {Broockman, David E. and Butler, Daniel M.},
    number = {1},
    pages = {208--221},
    volume = {61},
    doi = {10.1111/ajps.12243},
    issn = {15405907}
}

@article{Keele2020,
    title = {{The causal interpretation of estimated associations in regression models}},
    year = {2020},
    journal = {Political Science Research and Methods},
    author = {Keele, Luke and Stevenson, Randolph T. and Elwert, Felix},
    number = {1},
    pages = {1--13},
    volume = {8},
    doi = {10.1017/psrm.2019.31},
    issn = {20498489},
    keywords = {Causal inference}
}

@article{Keele2020a,
    title = {{The causal interpretation of estimated associations in regression models}},
    year = {2020},
    journal = {Political Science Research and Methods},
    author = {Keele, Luke and Stevenson, Randolph T. and Elwert, Felix},
    number = {1},
    pages = {1--13},
    volume = {8},
    doi = {10.1017/psrm.2019.31},
    issn = {20498489},
    keywords = {Causal inference}
}

@article{Mair2008,
    title = {{The challenge to party government}},
    year = {2008},
    journal = {West European Politics},
    author = {Mair, Peter},
    number = {1-2},
    pages = {211--234},
    volume = {31},
    doi = {10.1080/01402380701835033},
    issn = {01402382}
}

@article{Ford2020,
    title = {{The Changing Cleavage Politics of Western Europe}},
    year = {2020},
    journal = {Annual Review of Political Science},
    author = {Ford, Robert and Jennings, Will},
    pages = {295--314},
    volume = {23},
    doi = {10.1146/annurev-polisci-052217-104957},
    issn = {10942939},
    keywords = {Cleavage politics, Western European politics, elections, party competition, political sociology}
}

@article{Giebler2021,
    title = {{The changing meaning of left and right: supply- and demand-side effects on the perception of party positions}},
    year = {2021},
    journal = {Journal of Elections, Public Opinion and Parties},
    author = {Giebler, Heiko and Meyer, Thomas M. and Wagner, Markus},
    number = {2},
    month = {4},
    pages = {243--262},
    volume = {31},
    publisher = {Taylor {\&} Francis},
    url = {https://doi.org/10.1080/17457289.2019.1609001 https://www.tandfonline.com/doi/full/10.1080/17457289.2019.1609001},
    doi = {10.1080/17457289.2019.1609001},
    issn = {1745-7289}
}

@article{Collier1993,
    title = {{The comparative Model}},
    year = {1993},
    journal = {Political Science: The State of Discipline II},
    author = {Collier, David},
    pages = {105--119}
}

@article{Guess2021,
    title = {{The consequences of online partisan media}},
    year = {2021},
    author = {Guess, Andrew M and Barber, Pablo and Munzert, Simon and Yang, Junghwan},
    pages = {1--8},
    isbn = {2013464118},
    doi = {10.1073/pnas.2013464118/-/DCSupplemental.y}
}

@article{Evans2000,
    title = {{The Continued Significance of Class Voting}},
    year = {2000},
    journal = {Annual Review of Political Science},
    author = {Evans, Geoffrey},
    pages = {1--25},
    volume = {03},
    isbn = {0471648507},
    keywords = {method,measurement,theory}
}

@article{Bougher2017,
    title = {{The Correlates of Discord: Identity, Issue Alignment, and Political Hostility in Polarized America}},
    year = {2017},
    journal = {Political Behavior},
    author = {Bougher, Lori D.},
    number = {3},
    month = {9},
    pages = {731--762},
    volume = {39},
    publisher = {Springer US},
    url = {http://link.springer.com/10.1007/s11109-016-9377-1},
    isbn = {1110901693771},
    doi = {10.1007/s11109-016-9377-1},
    issn = {0190-9320},
    keywords = {Belief congruence theory, Issue alignment, Political polarization, Social identity theory}
}

@article{Knight1984,
    title = {{The dimensionality of partisan and ideological affect: The influence of positivity}},
    year = {1984},
    journal = {American Politics Research},
    author = {Knight, Kathleen},
    number = {3},
    pages = {305--334},
    volume = {12},
    doi = {10.1177/1532673X8401200304},
    issn = {15523373}
}

@article{Baker2016,
    title = {{The Dynamics of Partisan Identification When Party Brands Change: The Case of the Workers Party in Brazil}},
    year = {2016},
    journal = {The Journal of Politics},
    author = {Baker, Andy and Ames, Barry and Sokhey, Anand E. and Renno, Lucio R.},
    number = {1},
    month = {1},
    pages = {197--213},
    volume = {78},
    url = {http://www.journals.uchicago.edu/doi/10.1086/683609 https://www.journals.uchicago.edu/doi/10.1086/683609},
    isbn = {9788578110796},
    doi = {10.1086/683609},
    issn = {0022-3816},
    pmid = {25246403},
    arxivId = {arXiv:1011.1669v3}
}

@article{DeVries2013,
    title = {{The Dynamics of Voters’ Left/Right Identification: The Role of Economic and Cultural Attitudes}},
    year = {2013},
    journal = {Political Science Research and Methods},
    author = {de Vries, Catherine E. and Hakhverdian, Armen and Lancee, Bram},
    number = {02},
    pages = {223--238},
    volume = {1},
    url = {https://doi.org/10.1017/psrm.2013.4},
    doi = {10.1017/psrm.2013.4},
    issn = {2049-8470}
}

@article{Marien2011,
    title = {{The effect of electoral outcomes on political trust: A multi-level analysis of 23 countries}},
    year = {2011},
    journal = {Electoral Studies},
    author = {Marien, Sofie},
    number = {4},
    pages = {712--726},
    volume = {30},
    url = {https://ac.els-cdn.com/S0261379411000916/1-s2.0-S0261379411000916-main.pdf?_tid=daac6f06-6f72-4b3f-a8e3-a4cc5bf15b3f&acdnat=1542052827_8c536d2e278c37185de55cdef92a4f12},
    isbn = {0261-3794},
    doi = {10.1016/j.electstud.2011.06.015},
    issn = {02613794},
    pmid = {25246403},
    arxivId = {arXiv:1011.1669v3},
    keywords = {Comparative, Election outcomes, European Social Survey, Political trust}
}

@article{Christmann2018,
    title = {{The Effects of Government System Fractionalization on Satisfaction with Democracy}},
    year = {2018},
    journal = {Political Science Research and Methods},
    author = {Christmann, Pablo and Torcal, Mariano},
    number = {3},
    pages = {593--611},
    volume = {6},
    doi = {10.1017/psrm.2017.23},
    issn = {20498489}
}

@article{Mayer2019,
    title = {{The effects of political involvement and cross-pressures on multiple party identifications in multi-party systems – evidence from Germany}},
    year = {2019},
    journal = {Journal of Elections, Public Opinion and Parties},
    author = {Mayer, Sabrina Jasmin and Schultze, Martin},
    number = {2},
    month = {4},
    pages = {245--261},
    volume = {29},
    url = {https://www.tandfonline.com/doi/full/10.1080/17457289.2018.1466785},
    doi = {10.1080/17457289.2018.1466785},
    issn = {1745-7289}
}

@article{Abou-Chadi2019,
    title = {{The electoral appeal of party strategies in post-industrial societies: when can the Mainstream Left succeed?}},
    year = {2019},
    journal = {Journal of Politics (Forthcoming)},
    author = {Abou-Chadi, Tarik and Wagner, Markus},
    number = {4},
    pages = {000--000},
    volume = {81},
    doi = {10.1086/704436},
    issn = {0022-3816}
}

@article{Jungherr2017,
    title = {{The empiricist’s challenge: Asking meaningful questions in political science in the age of big data}},
    year = {2017},
    journal = {Journal of Information Technology and Politics},
    author = {Jungherr, Andreas and Theocharis, Yannis},
    number = {2},
    pages = {97--109},
    volume = {14},
    publisher = {Routledge},
    url = {https://doi.org/10.1080/19331681.2017.1312187},
    doi = {10.1080/19331681.2017.1312187},
    issn = {1933169X},
    keywords = {Big data, computational social science, digital trace data, methodology}
}

@article{Carrera2015,
    title = {{The EU ’s Response to the Refugee Crisis Taking Stock and Setting Policy Priorities}},
    year = {2015},
    journal = {Ceps Essay},
    author = {Carrera, Sergio and Blockmans, Steven and Gros, Daniel and Guild, Elspeth},
    number = {20},
    pages = {1--22},
    isbn = {ID 2715460}
}

@article{Dvir-Gvirsman2016,
    title = {{The extent and nature of ideological selective exposure online: Combining survey responses with actual web log data from the 2013 Israeli Elections}},
    year = {2016},
    journal = {New Media and Society},
    author = {Dvir-Gvirsman, Shira and Tsfati, Yariv and Menchen-Trevino, Ericka},
    number = {5},
    pages = {857--877},
    volume = {18},
    doi = {10.1177/1461444814549041},
    issn = {14617315},
    keywords = {Selective exposure, audience-centric fragmentation, network analysis, partisan websites, self-report measures}
}

@article{Albertus2018,
    title = {{The Fate of Former Authoritarian Elites Under Democracy}},
    year = {2018},
    journal = {Journal of Conflict Resolution},
    author = {Albertus, Michael},
    pages = {1--33},
    doi = {10.1177/0022002718761791},
    issn = {15528766},
    keywords = {democratic institutions, democratization, political leadership, political survival}
}

@article{Mainwaring2019,
    title = {{The Fates Of Third-Wave Democracies The Fates of Third-Wave Democracies}},
    year = {2019},
    journal = {Journal of Democracy},
    author = {Mainwaring, Scott and Bizzarro, Fernando},
    number = {1},
    pages = {99--113},
    volume = {30},
    url = {https://doi.org/10.1353/jod.2019.0008https://muse.jhu.edu/article/713726},
    doi = {10.1353/jod.2019.0008},
    issn = {1086-3214}
}

@article{George2011,
    title = {{The fault lines of Latin American integration}},
    year = {2011},
    author = {George, D E and George, D E and American, Latin and George, D E},
    pages = {149--173},
    isbn = {0745647499}
}

@article{Medeiros2014,
    title = {{The Forgotten Side of Partisanship: Negative Party Identification in Four Anglo-American Democracies}},
    year = {2014},
    journal = {Comparative Political Studies},
    author = {Medeiros, Mike and No{\"{e}}l, Alain},
    number = {7},
    pages = {1022--1046},
    volume = {47},
    url = {https://journals.sagepub.com/doi/pdf/10.1177/0010414013488560},
    doi = {10.1177/0010414013488560},
    issn = {15523829},
    keywords = {Australia, Canada, New Zealand, United States, elections, ideology, party identification, voting behavior}
}

@article{Kozlowski2019,
    title = {{The Geometry of Culture: Analyzing the Meanings of Class through Word Embeddings}},
    year = {2019},
    journal = {American Sociological Review},
    author = {Kozlowski, Austin C. and Taddy, Matt and Evans, James A.},
    number = {5},
    pages = {905--949},
    volume = {84},
    doi = {10.1177/0003122419877135},
    issn = {19398271},
    keywords = {computational sociology, content analysis, culture, methodology, text analysis, word embeddings, word2vec}
}

@article{Singer2013,
    title = {{The global economic crisis and domestic political agendas}},
    year = {2013},
    journal = {Electoral Studies},
    author = {Singer, Matthew M},
    number = {3},
    pages = {404--410},
    volume = {32},
    publisher = {Elsevier Ltd},
    url = {http://dx.doi.org/10.1016/j.electstud.2013.05.018},
    doi = {10.1016/j.electstud.2013.05.018},
    issn = {02613794},
    keywords = {Economic crisis, Economic voting}
}

@article{Robison2019a,
    title = {{The Group Basis of Partisan Affective Polarization}},
    year = {2019},
    journal = {The Journal of Politics},
    author = {Robison, J. and Moskowitz, R.},
    number = {3},
    pages = {1075--1079},
    volume = {81},
    url = {https://pure.au.dk/portal/files/162987855/The_Group_Basis_of_Partisan_Affective_Polarization_Accepted_manuscript_2019.pdf},
    doi = {. https://doi.org/10.1086/703069}
}

@article{Robison2019,
    title = {{The group basis of partisan affective polarization}},
    year = {2019},
    journal = {Journal of Politics},
    author = {Robison, Joshua and Moskowitz, Rachel L.},
    number = {3},
    pages = {1075--1079},
    volume = {81},
    doi = {10.1086/703069},
    issn = {14682508}
}

@article{Druckman2006,
    title = {{The growth and development of experimental research in political science}},
    year = {2006},
    journal = {American Political Science Review},
    author = {Druckman, James N. and Green, Donald P. and Kuklinski, James H. and Lupia, Arthur},
    number = {4},
    month = {11},
    pages = {627--635},
    volume = {100},
    publisher = {Cambridge University Press},
    url = {http://www.journals.cambridge.org/abstract_S0003055406062514},
    isbn = {00030554},
    doi = {10.1017/S0003055406062514},
    issn = {00030554},
    pmid = {22398516}
}

@article{Lelkes2017,
    title = {{The Hostile Audience: The Effect of Access to Broadband Internet on Partisan Affect}},
    year = {2017},
    journal = {American Journal of Political Science},
    author = {Lelkes, Yphtach and Sood, Gaurav and Iyengar, Shanto},
    number = {1},
    pages = {5--20},
    volume = {61},
    doi = {10.1111/ajps.12237},
    issn = {15405907}
}

@article{Webster2017,
    title = {{The Ideological Foundations of Affective Polarization in the U.S. Electorate}},
    year = {2017},
    journal = {American Politics Research},
    author = {Webster, Steven W. and Abramowitz, Alan I.},
    number = {4},
    pages = {621--647},
    volume = {45},
    doi = {10.1177/1532673X17703132},
    issn = {15523373},
    keywords = {affective polarization, ideology, polarization}
}

@article{Dinas2017,
    title = {{The Ideological Shadow of Authoritarianism}},
    year = {2017},
    journal = {SSRN Electronic Journal},
    author = {Dinas, Elias and Northmore-Ball, Ksenia},
    url = {https://journals.sagepub.com/doi/pdf/10.1177/0010414019852699},
    doi = {10.2139/ssrn.3076596},
    keywords = {Latin America, antidictator bias, indoctrination, left-right, postcommunism}
}

@article{Lucas2010,
    title = {{The Ideological “Coherence” of the Brazilian Party System, 1990-2009}},
    year = {2010},
    journal = {Journal of Politics in Latin America},
    author = {Lucas, Kevin and Samuels, David},
    number = {3},
    month = {12},
    pages = {39--69},
    volume = {2},
    url = {http://journals.sagepub.com/doi/10.1177/1866802X1000200302},
    doi = {10.1177/1866802X1000200302},
    issn = {1866-802X}
}

@article{Borges2021,
    title = {{The Illusion of Electoral Stability: From Party System Erosion to Right-Wing Populism in Brazil}},
    year = {2021},
    journal = {Journal of Politics in Latin America},
    author = {Borges, André},
    number = {2},
    pages = {166--191},
    volume = {13},
    doi = {10.1177/1866802x211005164},
    issn = {1866-802X}
}

@article{Vegetti2020,
    title = {{The Impact of Political Sophistication and Motivated Reasoning on Misinformation}},
    year = {2020},
    journal = {Political Communication},
    author = {Vegetti, Federico and Mancosu, Moreno},
    number = {5},
    pages = {678--695},
    volume = {37},
    publisher = {Routledge},
    url = {https://doi.org/10.1080/10584609.2020.1744778},
    doi = {10.1080/10584609.2020.1744778},
    issn = {10917675},
    keywords = {motivated reasoning, political misinformation, political sophistication}
}

@article{Zucco2015,
    title = {{The Impacts of Conditional Cash Transfers in Four Presidential Elections (2002–2014)}},
    year = {2015},
    journal = {Brazilian Political Science Review},
    author = {Zucco, Cesar},
    number = {1},
    pages = {135--149},
    volume = {9},
    url = {http://dx.doi.org/10.1590/1981-38212014000200006%5Cnhttp://bpsr.org.br/files/arquivos/Banco_Dados_},
    doi = {10.1590/1981-38212014000200006},
    issn = {1981-3821},
    keywords = {2014 elections, Bolsa Fam{\'{i}}lia, Brazil, electoral effects, municipalities}
}

@article{Brewer2007a,
    title = {{The Importance of Being We: Human Nature and Intergroup Relations}},
    year = {2007},
    journal = {American Psychologist},
    author = {Brewer, Marilynn B.},
    number = {8},
    pages = {728--738},
    volume = {62},
    doi = {10.1037/0003-066X.62.8.728},
    issn = {0003066X},
    keywords = {ethnocentrism, in-group bias, intergroup relations, optimal distinctiveness theory, social identity}
}

@article{KLASNJA2017,
    title = {{The Incumbency Curse: Weak Parties, Term Limits, and Unfulfilled Accountability}},
    year = {2017},
    journal = {American Political Science Review},
    author = {KLA{\v{S}}NJA, MARKO and TITIUNIK, ROCÍO},
    number = {1},
    pages = {129--148},
    volume = {111},
    url = {https://doi.org/10.1017/S0003055416000575},
    doi = {10.1017/s0003055416000575},
    issn = {0003-0554}
}

@article{Neundorf2011,
    title = {{The individual-level dynamics of bounded partisanship}},
    year = {2011},
    journal = {Public Opinion Quarterly},
    author = {Neundorf, Anja and Stegmueller, Daniel and Scotto, Thomas J.},
    number = {3},
    pages = {458--482},
    volume = {75},
    doi = {10.1093/poq/nfr018},
    issn = {0033362X}
}

@article{Bolsen2014,
    title = {{The Influence of Partisan Motivated Reasoning on Public Opinion}},
    year = {2014},
    journal = {Political Behavior},
    author = {Bolsen, Toby and Druckman, James N. and Cook, Fay Lomax},
    number = {2},
    pages = {235--262},
    volume = {36},
    doi = {10.1007/s11109-013-9238-0},
    issn = {01909320},
    keywords = {Experiment, Motivated reasoning, Parties, Partisan trust}
}

@article{Fernandez-Vazquez2017,
    title = {{The Informational Role of Party Leader Changes on Voter Perceptions of Party Positions}},
    year = {2017},
    journal = {British Journal of Political Science},
    author = {Fernandez-Vazquez, Pablo and Somer-Topcu, Zeynep},
    pages = {1--20},
    volume = {49},
    url = {https://doi.org/10.1017/S0007123417000047.},
    doi = {10.1017/s0007123417000047},
    issn = {0007-1234},
    keywords = {Western Europe, party leader, party manifestos, spatial models, voter perceptions}
}

@article{Westwood2020,
    title = {{The Inseparability of Race and Partisanship in the United States}},
    year = {2020},
    journal = {Political Behavior},
    author = {Westwood, Sean J and Peterson, Erik},
    number = {0123456789},
    publisher = {Springer US},
    url = {https://doi.org/10.1007/s11109-020-09648-9},
    isbn = {0123456789},
    doi = {10.1007/s11109-020-09648-9},
    issn = {1573-6687},
    keywords = {Polarization,Affect,Social identity, affect, attachments, class, foundational explanations for mass, group, ideological terms can instead, not engage with politics, on, or religion, polarization, political behavior emphasize social, rely on others that, share their race, social identity, the large portion of, the public that does}
}

@article{Daly2003,
    title = {{The Ladder of Abstraction: A Framework for the Systematic Classification of Democratic Regime Types}},
    year = {2003},
    journal = {Politics},
    author = {Daly, Siobhán},
    number = {2},
    pages = {96--108},
    volume = {23},
    url = {http://onlinelibrary.wiley.com/doi/10.1111/1467-9256.00185/full%5Cnpapers3://publication/uuid/37BC925B-B2E1-420C-B22F-BA10FE2327F8},
    isbn = {1467-9256},
    doi = {10.1111/1467-9256.00185},
    issn = {0263-3957}
}

@article{Faguet2018,
    title = {{The Lessons of Bolivia}},
    year = {2018},
    journal = {Journal of Democracy},
    author = {Faguet, Jean-paul},
    number = {4},
    pages = {89--101},
    volume = {29},
    url = {https://muse.jhu.edu/article/705720},
    doi = {10.1353/jod.2018.0065},
    issn = {1086-3214}
}

@article{Lelkes2017a,
    title = {{The limits of partisan prejudice}},
    year = {2017},
    journal = {Journal of Politics},
    author = {Lelkes, Yphtach and Westwood, Sean J.},
    number = {2},
    pages = {485--501},
    volume = {79},
    doi = {10.1086/688223},
    issn = {14682508}
}

@article{Handlin2018,
    title = {{The Logic of Polarizing Populism: State Crises and Polarization in South America}},
    year = {2018},
    journal = {American Behavioral Scientist},
    author = {Handlin, Samuel},
    number = {1},
    pages = {75--91},
    volume = {62},
    url = {https://doi.org/10.1177/0002764218756922},
    isbn = {1879-3460 (Electronic){\textbackslash}n0168-1605 (Linking)},
    doi = {10.1177/0002764218756922},
    issn = {15523381},
    pmid = {19926155},
    keywords = {Latin America, polarization, polarizing populism, populism, state crisis}
}

@article{Brewer2001,
    title = {{The Many Faces of SocialIdentity: Implications for Political Psychology}},
    year = {2001},
    journal = {Political Psychology},
    author = {Brewer, Marilynn B},
    number = {1},
    pages = {115--125},
    volume = {22},
    url = {https://about.jstor.org/terms},
    doi = {10.1111/0162-895x.00229},
    issn = {0162-895X},
    keywords = {collective identity, role identity, self, social identity}
}

@article{Bremer2018,
    title = {{The missing left? Economic crisis and the programmatic response of social democratic parties in Europe}},
    year = {2018},
    journal = {Party Politics},
    author = {Bremer, Björn},
    number = {1},
    pages = {23--38},
    volume = {24},
    url = {https://journals.sagepub.com/doi/pdf/10.1177/1354068817740745},
    doi = {10.1177/1354068817740745},
    issn = {14603683},
    keywords = {Western Europe, economic issues, elections, party change/adaptation, political parties}
}

@article{Nelson2017,
    title = {{The myth of partisan selective exposure: A portrait of the online political news audience}},
    year = {2017},
    journal = {Social Media and Society},
    author = {Nelson, Jacob L. and Webster, James G.},
    number = {3},
    volume = {3},
    isbn = {2056305117729},
    doi = {10.1177/2056305117729314},
    issn = {20563051},
    keywords = {Audience behavior, Media choice, Network analysis, Partisan selective exposure, Social network sites}
}

@inproceedings{Mayer2022,
    title = {{The narcissistic partisan? How narcissism and need for closure relate to positive and negative party identification in Germany}},
    year = {2021},
    booktitle = {EPSA General Conference},
    author = {Mayer, Sabrina J},
    keywords = {Germany, Grandiose narcissism, Individual differences, Negative partisanship, Party identification}
}

@article{Dias,
    title = {{The Nature of Affective Polarization: Disentangling Policy Disagreement from Partisan Identity}},
    author = {Dias, Nicholas and Lelkes, Yphtach},
    pages = {1--36},
    keywords = {and communication, annenberg school for communication, corresponding author, d, nicholas dias, partisan identity, partisanship, ph, polarization, policy disagreement, student in political science}
}

@article{Dias2021a,
    title = {{The Nature of Affective Polarization: Disentangling Policy Disagreement from Partisan Identity}},
    year = {2021},
    journal = {American Journal of Political Science},
    author = {Dias, Nicholas and Lelkes, Yphtach},
    number = {0},
    pages = {1--16},
    volume = {0},
    doi = {10.1111/ajps.12628},
    issn = {15405907}
}

@article{Converse2006,
    title = {{The nature of belief systems in mass publics (1964)}},
    year = {2006},
    journal = {Critical Review},
    author = {Converse, Philip E.},
    number = {1-3},
    pages = {1--74},
    volume = {18},
    doi = {10.1080/08913810608443650},
    issn = {08913811}
}

@article{Iyengar2019,
    title = {{The Origins and Consequences of Affective Polarization in the United States}},
    year = {2019},
    journal = {Annual Review of Political Science},
    author = {Iyengar, Shanto and Lelkes, Yphtach and Levendusky, Matthew and Malhotra, Neil and Westwood, Sean J.},
    number = {1},
    pages = {129--146},
    volume = {22},
    doi = {10.1146/annurev-polisci-051117-073034},
    issn = {1094-2939},
    keywords = {affective polarization, american, ideology, partisanship, social identity}
}

@incollection{Bankert2020,
    title = {{The origins and effect of negative partisanship}},
    year = {2020},
    booktitle = {Research Handbook on Political Partisanship},
    author = {Bankert, Alexa},
    pages = {89--101},
    publisher = {Edward Elgar Publishing},
    url = {https://www.elgaronline.com/view/edcoll/9781788111980/9781788111980.00012.xml},
    isbn = {9781788111997},
    doi = {10.4337/9781788111997.00012}
}

@article{Ahler2018,
    title = {{The parties in our heads: Misperceptions about party composition and their consequences}},
    year = {2018},
    journal = {Journal of Politics},
    author = {Ahler, Douglas J. and Sood, Gaurav},
    number = {3},
    pages = {964--981},
    volume = {80},
    doi = {10.1086/697253},
    issn = {14682508}
}

@article{Knutsen1997,
    title = {{The partisan and the value-based component of left-right self-placement: A comparative study}},
    year = {1997},
    journal = {International Political Science Review},
    author = {Knutsen, Oddbjørn},
    number = {2},
    pages = {191--225},
    volume = {18},
    url = {https://www.jstor.org/stable/pdf/1601386.pdf?refreqid=excelsior%3Ac11558a62327f68d0ec00eda955d9e99},
    isbn = {201913:01:57},
    doi = {10.1177/019251297018002005},
    issn = {01925121}
}

@article{Gamboa2018,
    title = {{The Peace Process and Colombia’s Elections}},
    year = {2018},
    journal = {Journal of Democracy},
    author = {Gamboa, Laura},
    number = {4},
    pages = {54--64},
    volume = {29},
    url = {https://muse.jhu.edu/article/705717},
    doi = {10.1353/jod.2018.0062},
    issn = {1086-3214}
}

@unpublished{Dell2010,
    title = {{The Persistent Effects of Peru's Mining Mita}},
    year = {2010},
    booktitle = {SSRN},
    author = {Dell, Melissa},
    url = {https://www.jstor.org/stable/pdf/40928464.pdf?refreqid=excelsior%3A43a10a202cb7841d370ae54a7aeb47e9},
    doi = {10.2139/ssrn.1596425},
    keywords = {H41, N26, O43, forced labor, land tenure, public goods}
}

@article{Orr2020,
    title = {{The Policy Basis of Measured Partisan Animosity in the United States}},
    year = {2020},
    journal = {American Journal of Political Science},
    author = {Orr, Lilla V. and Huber, Gregory A.},
    number = {3},
    month = {7},
    pages = {569--586},
    volume = {64},
    url = {https://onlinelibrary.wiley.com/doi/abs/10.1111/ajps.12498},
    doi = {10.1111/ajps.12498},
    issn = {0092-5853}
}

@article{Borges2012,
    title = {{The Political Consequences of Center-Led Redistribution in Brazilian Federalism: The Fall of Subnational Party Machines}},
    year = {2012},
    journal = {Latin American Research Review},
    author = {Borges, André},
    number = {3},
    pages = {21--45},
    volume = {46},
    url = {https://www.jstor.org/stable/pdf/41413312.pdf?refreqid=excelsior%3A41d20d7967411c609cb85cd5ecc56323},
    isbn = {201913:23:46},
    doi = {10.1353/lar.2011.0047}
}

@article{Adamany1972,
    title = {{The Political Science of E. E. Schattschneider: A Review Essay}},
    year = {1972},
    journal = {American Political Science Review},
    author = {Adamany, David},
    number = {4},
    pages = {1321--1335},
    volume = {66},
    doi = {10.2307/1957185},
    issn = {0003-0554}
}

@article{CobbRogerW.andElder1971,
    title = {{The Politics of Agenda-Building : An Alternative Perspective for Modern Democratic Theory}},
    year = {1971},
    journal = {Journal of Politics},
    author = {Cobb, Roger W. and Elder, Charles D.},
    number = {4},
    pages = {892--915},
    volume = {33}
}

@article{Lelkes2016,
    title = {{The polls-review: Mass polarization: Manifestations and measurements}},
    year = {2016},
    journal = {Public Opinion Quarterly},
    author = {Lelkes, Yphtach},
    number = {Specialissue1},
    pages = {392--410},
    volume = {80},
    doi = {10.1093/poq/nfw005},
    issn = {15375331}
}

@article{Ribeiro2020,
    title = {{The populist challenge: Multi-level electoral coordination in Brazil’s 2018 elections}},
    year = {2020},
    journal = {Regional and Federal Studies},
    author = {Ribeiro, Pedro Floriano and Borges, André},
    number = {3},
    pages = {363--386},
    volume = {30},
    publisher = {Taylor {\&} Francis},
    doi = {10.1080/13597566.2019.1694005},
    issn = {17439434},
    keywords = {Brazil, Electoral coordination, coattails voting, multi-level elections, regional elections}
}

@article{Li2021,
    title = {{The Power of a Genre: Political News Presented as Fact-Checking Increases Accurate Belief Updating and Hostile Media Perceptions}},
    year = {2021},
    journal = {Mass Communication and Society},
    author = {Li, Jianing and Foley, Jordan M. and Dumdum, Omar and Wagner, Michael W.},
    number = {2},
    pages = {282--307},
    volume = {25},
    publisher = {Routledge},
    url = {https://doi.org/10.1080/15205436.2021.1924382},
    doi = {10.1080/15205436.2021.1924382},
    issn = {15327825}
}

@article{Samuels2014a,
    title = {{The power of partisanship in Brazil: Evidence from survey experiments}},
    year = {2014},
    journal = {American Journal of Political Science},
    author = {Samuels, David and Zucco, Cesar},
    number = {1},
    pages = {212--225},
    volume = {58},
    isbn = {1540-5907},
    doi = {10.1111/ajps.12050},
    issn = {15405907},
    pmid = {743814768}
}

@article{Caruana2015,
    title = {{The Power of the Dark Side: Negative Partisanship and Political Behaviour in Canada}},
    year = {2015},
    journal = {Canadian Journal of Political Science},
    author = {Caruana, Nicholas J. and McGregor, R. Michael and Stephenson, Laura B.},
    number = {4},
    pages = {771--789},
    volume = {48},
    doi = {10.1017/S0008423914000882},
    issn = {17449324}
}

@article{ZUCCO2008,
    title = {{The President's ‘New’ Constituency: Lula and the Pragmatic Vote in Brazil's 2006 Presidential Elections}},
    year = {2008},
    journal = {Journal of Latin American Studies},
    author = {ZUCCO, CESAR},
    number = {1},
    pages = {29--49},
    volume = {40},
    url = {https://doi.org/10.1017/S0022216X07003628},
    doi = {10.1017/s0022216x07003628},
    issn = {0022-216X}
}

@article{Bakker,
    title = {{The Psychological Roots of Populist Voting : Evidence from the United States , the Netherlands and Germany}},
    author = {Bakker, Bert N},
    pages = {1--68},
    keywords = {agreeableness, personality, populism, voting behaviour}
}

@article{Brewer1999,
    title = {{The psychology of prejudice: Ingroup love or outgroup hate?}},
    year = {1999},
    journal = {Journal of Social Issues},
    author = {Brewer, Marilynn B.},
    number = {3},
    pages = {429--444},
    volume = {55},
    doi = {10.1111/0022-4537.00126},
    issn = {00224537}
}

@article{DoAmaral2016a,
    title = {{The PT at 35: Revisiting Scholarly Interpretations of the Brazilian Workers' Party}},
    year = {2016},
    journal = {Journal of Latin American Studies},
    author = {Do Amaral, OSWALDO E. and POWER, Timothy J.},
    number = {1},
    month = {2},
    pages = {147--171},
    volume = {48},
    url = {http://www.journals.cambridge.org/abstract_S0022216X15001200 https://www.cambridge.org/core/product/identifier/S0022216X15001200/type/journal_article},
    doi = {10.1017/S0022216X15001200},
    issn = {0022-216X},
    keywords = {Brazil, Lula, Pt, Worker's party}
}

@article{Dalton2008,
    title = {{The quantity and the quality of party systems: Party system polarization, its measurement, and its consequences}},
    year = {2008},
    journal = {Comparative Political Studies},
    author = {Dalton, Russell J},
    number = {7},
    pages = {899--920},
    volume = {41},
    url = {http://cps.sagepub.com},
    doi = {10.1177/0010414008315860},
    issn = {00104140},
    keywords = {Party fractionalization, Party polarization, Turnout, Voting}
}

@article{Enders2021,
    title = {{The Relationship Between Social Media Use and Beliefs in Conspiracy Theories and Misinformation.}},
    year = {2021},
    journal = {Political behavior},
    author = {Enders, Adam M and Uscinski, Joseph E and Seelig, Michelle I and Klofstad, Casey A and Wuchty, Stefan and Funchion, John R and Murthi, Manohar N and Premaratne, Kamal and Stoler, Justin},
    number = {0123456789},
    pages = {1--24},
    publisher = {Springer US},
    url = {http://www.ncbi.nlm.nih.gov/pubmed/34248238%0Ahttp://www.pubmedcentral.nih.gov/articlerender.fcgi?artid=PMC8262430},
    isbn = {0123456789},
    doi = {10.1007/s11109-021-09734-6},
    issn = {0190-9320},
    pmid = {34248238},
    keywords = {Media effects,Social media,Conspiracy theory,Misin, conspiracy theory, media effects, misinformation, social media}
}

@article{Benedetto2020,
    title = {{The Rise and Fall of Social Democracy, 1918-2017}},
    year = {2020},
    journal = {American Political Science Review},
    author = {Benedetto, Giacomo and Hix, S. I.M.O.N. and Mastrorocco, Nicola},
    pages = {1--12},
    doi = {10.1017/S0003055420000234},
    issn = {15375943}
}

@article{Abramowitz2016,
    title = {{The rise of negative partisanship and the nationalization of U.S. elections in the 21st century}},
    year = {2016},
    journal = {Electoral Studies},
    author = {Abramowitz, Alan I. and Webster, Steven},
    pages = {12--22},
    volume = {41},
    publisher = {Elsevier Ltd},
    url = {http://dx.doi.org/10.1016/j.electstud.2015.11.001},
    doi = {10.1016/j.electstud.2015.11.001},
    issn = {02613794},
    keywords = {Partisanship, U.S. elections}
}

@article{Garzia2013,
    title = {{The Rise of Party/Leader Identification in Western Europe}},
    year = {2013},
    journal = {Political Research Quarterly},
    author = {Garzia, Diego},
    number = {3},
    pages = {533--544},
    volume = {66},
    doi = {10.1177/1065912912463122},
    issn = {10659129},
    keywords = {comparative political behavior, electoral change, party identification, personalization of politics, political psychology}
}

@article{Mason2013,
    title = {{The Rise of Uncivil Agreement: Issue Versus Behavioral Polarization in the American Electorate}},
    year = {2013},
    journal = {American Behavioral Scientist},
    author = {Mason, Lilliana},
    number = {1},
    pages = {140--159},
    volume = {57},
    doi = {10.1177/0002764212463363},
    issn = {00027642},
    keywords = {identity, partisanship, polarization, sorting}
}

@article{Webster2021,
    title = {{The Role of Political Elites in Eliciting Mass-Level Political Anger}},
    year = {2021},
    journal = {The Forum},
    author = {Webster, Steven W.},
    number = {3},
    pages = {415--437},
    volume = {19},
    doi = {10.1515/for-2021-0023},
    keywords = {negative partisanship, party polarization, politicians, twitter and anger}
}

@article{Greenhill2011,
    title = {{The Separation Plot: A New Visual Method for Evaluating the Fit of Binary Models}},
    year = {2011},
    journal = {American Journal of Political Science},
    author = {Greenhill, Brian and Ward, Michael D. and Sacks, Audrey},
    number = {4},
    pages = {991--1002},
    volume = {55},
    doi = {10.1111/j.1540-5907.2011.00525.x},
    issn = {00925853}
}

@article{Marks2022,
    title = {{The Social Bases of Political Parties: A New Measure and Survey}},
    year = {2022},
    journal = {British Journal of Political Science},
    author = {Marks, Gary and Attewell, David and Hooghe, Liesbet and Rovny, Jan and Steenbergen, Marco},
    month = {2},
    pages = {1--12},
    url = {https://www.cambridge.org/core/product/identifier/S0007123421000740/type/journal_article},
    doi = {10.1017/S0007123421000740},
    issn = {0007-1234},
    keywords = {alternative, authoritarian, christian democracy, cleavage, constitu-, dealignment, extent to which a, green, libertarian parties, nationalist parties, new measure of social, political party, political party is socially, researcher to assess the, rooted in a particular, social democracy, structuration of political parties, that allows the, this article introduces a, traditional}
}

@article{Connors2020,
    title = {{The Social Dimension of Political Values}},
    year = {2020},
    journal = {Political Behavior},
    author = {Connors, Elizabeth C.},
    number = {3},
    pages = {961--982},
    volume = {42},
    publisher = {Springer US},
    url = {https://doi.org/10.1007/s11109-019-09530-3},
    isbn = {1110901909},
    doi = {10.1007/s11109-019-09530-3},
    issn = {15736687},
    keywords = {Political values, Social cues, Social influence}
}

@article{Brewer1991,
    title = {{The Social Self: On Being the Same and Different at the Same Time}},
    year = {1991},
    journal = {Personality and Social Psychology Bulletin},
    author = {Brewer, Marilynn B.},
    number = {5},
    pages = {475--482},
    volume = {17},
    doi = {10.1177/0146167291175001},
    issn = {0146-1672}
}

@article{Greene2002,
    title = {{The social-psychological measurement of partisanship}},
    year = {2002},
    journal = {Political Behavior},
    author = {Greene, Steven},
    number = {3},
    pages = {171--197},
    volume = {24},
    doi = {10.1023/A:1021859907145},
    issn = {01909320},
    keywords = {Affect, Cognition, Party identification, Social identity theory}
}

@article{Tesler2012,
    title = {{The Spillover of Racialization into Health Care: How President Obama Polarized Public Opinion by Racial Attitudes and Race}},
    year = {2012},
    journal = {American Behavioral Scientist},
    author = {Tesler, M.},
    number = {3},
    pages = {690--704},
    volume = {56},
    url = {https://www.jstor.org/stable/pdf/23316014.pdf?refreqid=excelsior%3Afec36bf1fb6e48a7a54fd1ca0d0a74f6 https://www-jstor-org.ezproxy.bucknell.edu/stable/pdf/27976493.pdf?refreqid=excelsior%3Abf7eb3a8684013c5e0f781a450dae33b},
    doi = {10.1111/j}
}

@article{Vosoughi2018,
    title = {{The spread of true and false news online}},
    year = {2018},
    journal = {Science},
    author = {Vosoughi, Soroush and Roy, Deb and Aral, Sinan},
    number = {6380},
    month = {3},
    pages = {1146--1151},
    volume = {359},
    url = {https://news.1242.com/article/148290 https://www.sciencemag.org/lookup/doi/10.1126/science.aap9559},
    doi = {10.1126/science.aap9559},
    issn = {0036-8075}
}

@article{Carella2020,
    title = {{The status stratification of radical right support: Reconsidering the occupational profile of UKIP's electorate}},
    year = {2020},
    journal = {Electoral Studies},
    author = {Carella, Leonardo and Ford, Robert},
    number = {August},
    pages = {102214},
    volume = {67},
    publisher = {Elsevier Ltd},
    url = {https://doi.org/10.1016/j.electstud.2020.102214},
    doi = {10.1016/j.electstud.2020.102214},
    issn = {02613794},
    keywords = {British politics, European politics, Radical Right, Social stratification, Status, UKIP}
}

@article{Ansolabehere2008,
    title = {{The strength of issues: Using multiple measures to gauge preference stability, ideological constraint, and issue voting}},
    year = {2008},
    journal = {American Political Science Review},
    author = {Ansolabehere, Stephen and Rodden, Jonathan and Snyder, James M},
    number = {2},
    pages = {215--232},
    volume = {102},
    url = {https://doi.org/10.1017/S0003055408080210},
    doi = {10.1017/S0003055408080210},
    issn = {00030554}
}

@article{Iyengar2018,
    title = {{The Strengthening of Partisan Affect}},
    year = {2018},
    journal = {Political Psychology},
    author = {Iyengar, Shanto and Krupenkin, Masha},
    pages = {201--218},
    volume = {39},
    doi = {10.1111/pops.12487},
    issn = {14679221},
    keywords = {parties, partisanship, polarization}
}

@article{Stanley2008,
    title = {{The thin ideology of populism}},
    year = {2008},
    journal = {Journal of Political Ideologies},
    author = {Stanley, Ben},
    number = {1},
    pages = {95--110},
    volume = {13},
    publisher = {Ben Stanley},
    url = {http://www.tandfonline.com/action/journalInformation?journalCode=cjpi20},
    isbn = {1356-9317},
    doi = {10.1080/13569310701822289},
    issn = {13569317}
}

@article{Westwood2018,
    title = {{The tie that divides: Cross-national evidence of the primacy of partyism}},
    year = {2018},
    journal = {European Journal of Political Research},
    author = {Westwood, Sean J. and Iyengar, Shanto and Walgrave, Stefaan and Leonisio, Rafael and Miller, Luis and Strijbis, Oliver},
    number = {2},
    pages = {333--354},
    volume = {57},
    doi = {10.1111/1475-6765.12228},
    issn = {14756765},
    keywords = {affect, partisanship, polarisation}
}

@article{Nai2020,
    title = {{The Trump Paradox: How Cues from a Disliked Source Foster Resistance to Persuasion}},
    year = {2020},
    author = {Nai, Alessandro},
    number = {1},
    pages = {122--132},
    volume = {8},
    doi = {10.17645/pag.v8i1.2428},
    keywords = {Donald Trump, Twitter, political persuasion, populism}
}

@article{Prosser2018,
    title = {{The Twilight of the Polls? A Review of Trends in Polling Accuracy and the Causes of Polling Misses}},
    year = {2018},
    journal = {Government and Opposition},
    author = {Prosser, Christopher and Mellon, Jonathan},
    number = {4},
    pages = {757--790},
    volume = {53},
    doi = {10.1017/gov.2018.7},
    issn = {14777053},
    keywords = {late swing, non-probability samples, polling, representative samples, shy voters, survey error, survey weighting, turnout filtering}
}

@article{Gimpel2020,
    title = {{The Urban–Rural Gulf in American Political Behavior}},
    year = {2020},
    journal = {Political Behavior},
    author = {Gimpel, James G. and Lovin, Nathan and Moy, Bryant and Reeves, Andrew},
    number = {4},
    pages = {1343--1368},
    volume = {42},
    publisher = {Springer US},
    url = {https://doi.org/10.1007/s11109-020-09601-w},
    isbn = {1110902009601},
    doi = {10.1007/s11109-020-09601-w},
    issn = {15736687},
    keywords = {Partisanship, Political geography, Public opinion, Urban/rural divide}
}

@article{VanAtteveldt2021,
    title = {{The Validity of Sentiment Analysis: Comparing Manual Annotation, Crowd-Coding, Dictionary Approaches, and Machine Learning Algorithms}},
    year = {2021},
    journal = {Communication Methods and Measures},
    author = {van Atteveldt, Wouter and van der Velden, Mariken A.C.G. and Boukes, Mark},
    number = {2},
    pages = {121--140},
    volume = {15},
    publisher = {Routledge},
    url = {https://doi.org/10.1080/19312458.2020.1869198},
    doi = {10.1080/19312458.2020.1869198},
    issn = {19312466},
    keywords = {Automated Approaches, Evaluation, Manual Annotation, Measurement, Sentiment Analysis, Validity}
}

@article{Arretche2007,
    title = {{The veto power of sub-national governments in Brazil: political institutions and parliamentary behaviour in the post-1988 period}},
    year = {2007},
    journal = {Brazilian Political Science Review (Online)},
    author = {Arretche, Marta­­­},
    number = {se},
    volume = {2},
    url = {http://socialsciences.scielo.org/pdf/s_bpsr/v2nse/a02v2nse.pdf},
    doi = {10.1590/s1981-38212007000200002}
}

@article{Amaral2020,
    title = {{The Victory of Jair Bolsonaro According to the Brazilian Electoral Study of 2018}},
    year = {2020},
    journal = {Brazilian Political Science Review},
    author = {Amaral, Oswaldo E. do},
    number = {1},
    pages = {4--5},
    volume = {14},
    url = {http://doi.org/10.1590/1981-3821202000010004 https://brazilianpoliticalsciencereview.org/article/the-victory-of-jair-bolsonaro-according-to-the-brazilian-electoral-study-of-2018/?fbclid=IwAR2gstKJbM2d8kcckIUb3jCg2cKy29XfU4rMf083VxF8iNEHAFG1wZzSMxI http://},
    doi = {10.1590/1981-3821202000010004},
    issn = {1981-3821},
    keywords = {Brazil elections, Eseb 2018, Jair Bolsonaro, electoral behavior, political parties}
}

@article{Baden2022,
    title = {{Three Gaps in Computational Text Analysis Methods for Social Sciences: A Research Agenda}},
    year = {2022},
    journal = {Communication Methods and Measures},
    author = {Baden, Christian and Pipal, Christian and Schoonvelde, Martijn and van der Velden, Mariken A.C.G.},
    number = {1},
    pages = {1--18},
    volume = {16},
    publisher = {Routledge},
    url = {https://doi.org/10.1080/19312458.2021.2015574},
    doi = {10.1080/19312458.2021.2015574},
    issn = {19312466}
}

@article{Stenner2009,
    title = {{Three Kinds of “Conservatism”}},
    year = {2009},
    journal = {Psychological Inquiry},
    author = {Stenner, Karen},
    number = {2-3},
    month = {8},
    pages = {142--159},
    volume = {20},
    url = {http://dx.doi.org/10.1016/j.jsames.2011.03.003%0Ahttps://doi.org/10.1016/j.gr.2017.08.001%0Ahttp://dx.doi.org/10.1016/j.precamres.2014.12.018%0Ahttp://dx.doi.org/10.1016/j.precamres.2011.08.005%0Ahttp://dx.doi.org/10.1080/00206814.2014.902757%0Ahttp://dx.},
    isbn = {9789896540821},
    doi = {10.1080/10478400903028615},
    issn = {1047-840X},
    pmid = {25246403},
    arxivId = {arXiv:1011.1669v3},
    keywords = {(), - basalt, -picrite, 1, 10, 10.1002/2014JB011561 and Santos Basin, 1007, 12691, 132ma, 1999, 2, 2 apresentam razões la, 2004 para prospec-, 2006, 2013, 238U and 232Th series, 238U-230Th-226Ra systematics, 3-18, 3He/4He, 4044 derring hall, 40Ar/39Ar, 40Ar/39Ar age dating, 40Ar/39Ar ages, 40Ar/39Ar dating, 40Ar/39Ar geochronology, 41-46, 70 km, 87Sr/86Sr isotopes, A-type granites, AAPG Bulletin, ABSTRACT, AFC, AFC processes, AIFC, ANALYTICAL TECHNIQUES, Abrolhos continental shelf, Absolute age, Accommodation zone, Accretionary wedge, Adakite, Adjoint method, Aegirine, Aeromagnetic data, Aeromagnetics, Aeromagnetism, Africa, African plate motion, Agitation gradient, Agpaitic rocks, Alcalina, Alkali basalt, Alkali basalts, Alkali-basalt, Alkalic, Alkaline and tholeiitic magmatism, Alkaline core, Alkaline intrusions, Alkaline magmatism, Alkaline rocks, Alkaline volcanic, Alkaline-carbonatite complex, Aluminous A-type granite, Amambay regions, Amazonian Craton, Ambient mantle temperatures, America, American Society for Photogrammetry, Amphibole, Amphibolite partial melting, Amp{\`{e}}re Seamount, Analyse chimique, Andesite, Anisotropy of magnetic susceptibility, Ankaramite, Anorogenic granite, Antarctica, An{\'{a}}lise estrutural. Deforma{\c{c}}{\~{a}}o r{\'{u}}ptil. Lineamentos, An{\'{a}}lisis qu{\'{i}}mico, Apatite fission track, Approaching, Ar-40/Ar-39, Ar-Ar dating, Ar-Ar geochronology, Ar/Ar, Arc magmatism, Arc-type volcanic rocks, Argentina, Arizona rhyolite compositions, Arraial do Cabo peninsula, Ascencion fracture zone, Ascension Island, Asia, Assimilation, Asthenosphere, Asthenosphere flow, Atlantic, Atlantic continental margin, Atlantic margin, Atlantic ocean opening, Augite, Azores, Bacia de (SP), Bacia de Campos, Bacia do Parna{\'{i}}ba, Baddeleyite U-Pb dating, Balanced restoration, Basalt, Basaltic dikes, Basalts, Basanite, Basement, Basement control, Basement inheritance, Basin analysis, Basin development, Bezymianny Volcano, Binary mixing, Biology, Body waves, Bohemian Massif, Borborea province, Botswana, Boudinage, Brasiliano orogeny, Brasiliano-Panafrican, Brazil, Brazil magmatism, Brazilian margin, Brazilian rifted margin, Breakup unconformity, Brittle structures, C, Calc-alkaline magmatism, Calcite, Caldera, Cambrian, Campos Basin, Campos and Santos basins, Campos basin, Canan{\'{e}}ia, Carbonate-rich rocks, Carbonated eclogite, Carbonated peridotite, Carbonatite, Carbonatites, Carpathian-Pannonian region, Cataclasis, Cenozoic, Cenozoic rifts, Cenozoic tectonics, Central Atlantic magmatic province, Chain silicates, Chemical composition, Chemical ratios, Chemistry, Chemostratigraphy, Chile trench, Chondrites, Chronology, Classification, Clinopyroxene, Colorado Plateau, Columbia, Columbia seamount, Compatibility, Complex, Composition diagrams, Conjugate Atlantic margin, Conjugate margins, Continental Geology, Continental breakup, Continental collision, Continental crust, Continental flood basalt, Continental flood basalts, Continental volcanism, Core-mantle boundary, Corvo, Cpx, Craton, Cretaceous Serra do Mar, Cretaceous hingeline, Crust, Crustal anatexis, Crustal architecture, Crustal assimilation, Crustal boundary, Crustal composition, Crustal contamination, Crustal modeling, Crustal recycling, Crustal stretching, Crustal structure, Crustal thickness, Crustal thinning, Crystal fractionation, Crystal isotope stratigraphy, Crystallization, Cumulate, Cumulate texture, Cunhaporanga Batholith, DES, DMM, Dacite, Damage zone, Damage zones, Data analysis, Debris flows, Deep seismic, Deep seismic data, Deep seismic reflection and refraction, Deep water, Deformation bands, Degree of melting, Dendrite, Density, Depleted upper mantle, Depositionol element, Desertas Islands, Dharwar, Diagrama equilibrio, Diagramme {\'{e}}quilibre, Diamond, Digital isochrons, Dike Swarm, Dike swarm, Dike swarms, Dilatational fractures, Diorite, Dupal Anomaly, Dupal mantle anomaly, Dyke swarm, Dyke swarms, Dykes, Dynamics of lithosphere and mantle, D″, EM-1, Early Jurassic, Earth history, Eastern Pontides, Eclogite, Ecotipos, Efeito Banco, Eifel, Elbe Fault System, Element partitioning, Endemic soils, Enriched mantle source, Enrichment, Enxame de Diques de Florian{\'{o}}polis, Eocene, Eocene-Oligocene, Eopaleozoic, Equatorial Atlantic, Equilibrium, Eritrea, Eruption transitions, Eruptions, Esp{\'{i}}rito Santo basin, Etendeka, Experimental petrology, Experimental phase equilibria, FOZO, Factor analysis, Faroes, Fault growth, Fault interaction, Fault reactivation, Fault stepovers, Fault surfaces, Fault tip, Faults, Faults and fractures, Fe-Ti oxides, Feldspars, Felsic magmatism, Fernando Poo fracture zone, Fernando de Noronha, Flood basalt, Flood basalts, Florian{\'{o}}polis Dyke Swarm, Fluid flow, Fluid inclusion, Foliation, Forma{\c{c}}{\~{a}}o Serra Geral, Fractional crystallization, Fractionation, Fractionation crystallization, Fracture, Fracture networks, Fracture zone, Fracture-frequency, Fractures, Free-air gravity, Full waveform inversion, Gabbro, Gabbroic xenoliths, Gabbronorite, Galapagos plume, Garnet peridotite, Geobarometry, Geochemical modeling, Geochemical modelling, Geochemistry, Geochemistry of boreholes, Geochronology, Geodynamic, Geodynamics, Geofisica, Geologia estrutural, Geology, Geometry, Geophysical, Geophysical anomaly, Geophysics, Geoprocessing, Geoqu{\'{i}}mica, Geotectonics, Geothermal, Geothermal gradient, Geothermobarometry, Geothermometry, Germany, Glass inclusions, Gondwana, Gondwana amalgamation, Gondwana breakup, Graciosa Province, Granite, Granitoid-related mineralisation, Granitoids, Graphs, Gravitational collapse of orogenic crust, Gravity inversion., Gravity settling, Green-core clinopyroxene, Groupe pyrox{\`{e}}ne, Grupo piroxeno, HIMU, HIMU OIB, Hafnium, Hawaii, Hawaii petrology, Hb3gr hornblende, Heterogeneity, Hidroac{\'{u}}stica, High field strength elements, High pressure, High resolution aerotnagnetnometry, Hole model, Hot spot, Hot spots, Hotspot track, Hotspots, Hydraulically significant fracture, Hydrology, Hydrothermal alteration, Hydrothermalism, Hydrous, Hyper-extension, Hyperspectral, INTRODUCTION, IRAN, IRON SKARN DEPOSIT, Iberia, Igneous intrusions, Igneous rocks, Ilha de Santa Catrina, Ilmenite, Imperfect fractional crystallization, In situ crystallization, In-situ sr isotopes, Inclusion, India, Interaction, Interaction between Rodinian plume and plate subdu, Intercalibration, Interpretation of magnetic surveys, Intersection, Intra-plate, Intra-plate basalts, Intracontinental deformation, Intraplate deformation, Intraplate seismicity, Inverse theory, Iran, Irtysh-Zaisan and Junggar-Balkhash Oceans, Isostatic compensation, Isotope, Isotope geochemistry, Isotopic chemistry, Israel, Itabora{\'{i}} basin, Jacupiranga - Brazil, Jacu{\'{i}}pe Basin, Japi Surface, Joints, Juan Fernandez hotspot, July 1964, Jurassic-Cretaceous transition, Karoo, Katungite, Kilauea Iki, Kimberlite, Kinematic analysis, Kinematic indicators, Kinematic reconstruction and constraints, Kinematics, Kink band, Kokchetav, LA-ICP-MS, LA-MC-ICP-MS, LLSVP, Lages Dome, Lagoa da Vira{\c{c}}{\={a}}o, Lamprophyre, Landsat TM, Laptev Sea, Large igneous province, Large igneous provinces, Laser ablation, Late Aptian-Early Albian transtension, Late Cretaceous highlands, Late Palaeoproterozoic, Late-Variscan fault, Laterite, Lava lake, Lava stratigraphy, Left-lateral shear zone, Lineament, Lineamentos, Linear concentration relationship, Linkage, Liquid immiscibility, Lithosphere, Lithosphere plate, Lithosphere thinning, Lithospheric extension, Lithospheric mantle, Lithospheric strength, Lithospheric subcontinental mantle, Lithospheric subcontinental mantle en, Loihi seamount, Low-frequency seismicity, Lower continental crust, Lower crust, Lu-Hf, Lut, MORB, MS Windows, Madeira, Mafic dyke swarms, Mafic-felsic magma interaction, Mafic-ultramafic cumulates, Mafurite, Magma chamber, Magma evolution, Magma genesis, Magma mixing, Magma types, Magma-poor margin, Magmas, Magmatic Arc, Magmatic petrology, Magnesian olivine, Magnesiow{\"{u}}stite, Magnetic anomalies, Magnetic petrology, Magnetic petrophysics, Magnetic sector ICP-MS, Major element, Major elements, Makran, Manjo, Mantle, Mantle convection, Mantle fO<inf>2</inf>, Mantle geochemistry, Mantle heterogeneity, Mantle isochron, Mantle melting, Mantle metasomatism, Mantle metasomatism en, Mantle plume, Mantle plumes, Mantle processes, Mantle sources, Marquesas, Martin Vaz island, Mauna Kea, Mauna Kea volcano, Mauna Loa, Mechanics, Melt, Melt inclusions, Melt metasomatism, Melt/ solid reaction, Melt/rock reaction, Melting, Melting model, Mesozoic, Messum complex, Metasomatised lithosphere, Metasomatism, Metasomatized mantle source, Microanalysis, Mid ocean ridge basalt, Mid-Atlantic Ridge, Mid-Polish Basin, Mid-atlantic ridge, Mid-ocean ridge, Mid-ocean ridge basalts, Mid-ocean ridges, Mineral abbreviations, Mineral chemistry, Mineral compositions, Mineral-melt trace element partitioning, Mineralization, Mineralogy, Miocene volcanism, Misra2015, Mixing, Mode of emplacement, Modelo Tese UERJ, Morphostructural, Morro Redondo Complex, Morro Vermelho Formation age, Morro de s{\~{a}}o jo{\~{a}}o, Muddy system, Multiplets, Mylonite, M{\o}re Margin, NE Paraguay, NW Iran, Namibia, Nazca Plate, Nb/Ta decoupling, Nb/Ta decoupling en, Nd and Pb isotopes, Nd-144/Nd-143, Neoproterozoic, Neoproterozoic bimodal intrusive complex, Neotectonics, Nepheline syenite, Nephelinite, Nephelinite suite, Nephelinite–phonolite magmatism, Networks, New Zealand, Ni enrichment, Niobium ore deposits, Nomenclatura, Nomenclature, Non-volcanic passive continental margin, Norms, North China Craton, North German Basin, Northeastern China, Northern Aravalli orogen, OIB, OIB genesis, Ocean Drilling, Ocean Island Basalts, Ocean crust, Ocean drilling, Ocean floor, Ocean island basalt, Ocean island basalts, Ocean island magmatism, Ocean islands, Ocean-continent transition, Ocean-island basalts, Oceanic basalts, Oceanic fracture zone, Oceanic islands volcanism, Oceanic lithosphere, Offshore Santos Basin, Okavango, Olivine, Olivine trace element chemistry, Onshore-offshore correlation, Ophiolites, Ore-forming fluids, Orocline, Orogenic collapse, Orthopyroxene, Oscillatory zoning, Oxybarometry, Oxygen, Oxygen fugacity, PHEM, Palaeogeomorphology, Paleo-Pacific Ocean, Paleobreccias, Paleocene, Paleocontinent rifting and breakup, Paleozoic, Pan-African Dahomeyide orogen, Parallel dyke swarm, Parameterization, Parana, Parana Basin, Parana Brazil, Parana flood basalts, Parana-Etendeka volcanism, Paran{\'{a}} Basin, Paran{\'{a}} Continental Flood Basalts, Paran{\'{a}} Magmatic Province, Paran{\'{a}}-Etendeka, Paran{\'{a}}-Etendeka Large Igneous Province, Paran{\'{a}}-Etendeka magmatic province, Parental magma, Partial Melting, Partial mantle melting, Partial melting, Partition coefficients, Passive continental margin, Passive margin, Passive margins, Patagonia, Patagonia en, Patag{\^{o}}nia (Argentina e Chile), Pb isotope, Pb isotopes, Pb paradox, Pb-207/Pb-204, Pb-208/Pb-204, Pb-Sr-Hf isotopes, Peralkaline melts, Peridotite, Permeable, Perovskite, Petit-spot, Petrogenesis, Petrogenetic modelling, Petrography, Petrologic modeling, Petrology, Phase equilibria, Phonolite, Photogrammetric Engineering, Phreatic eruption, Picrite, Picrites, Pigeonite, Piroxeno, Plagioclase, Plagioclase phenocrysts, Plagioclase zoning patterns, Plate kinematic, Plate motions, Plate tectonics, Plate-wide stress, Platinum group elements, Plug model, Plume-ridge interaction, Plumes, Portugal, Post-collisional, Post-collisional extension, Post-orogenic magmatism, Post-perovskite, Potassic and sodic series, Precambrian, Pressure, Pressure-driven asthenospheric flow, Programa REVIZEE, Proterozoic, Proterozoic granite, Prov{\'{i}}ncia magm{\'{a}}tica Paran{\'{a}}, Pr{\'{e}}-sal, Pyrochlore, Pyroclastic flows, Pyroxene, Pyroxenite, Pyrox{\`{e}}ne, QUIIF, Quartz, Quaternary, Quaternary dating, Quiet zone, R language, REE ratios, Radiating dyke swarm, Radiogenic isotopes, Raohe accretionary complex, Rare earth element modeling, Reactivation, Reactivation of structures, Recycled oceanic crust, Recycling, Relay ramps, Relay structures, Remote sensing, Rhyolite, Rhyolite mineral compositions, Ribeira Belt, Ribeira belt, Riedel structures, Rift, Rift stage, Rifting, Rifting deformation, Rifting evolution, Ringwoodite, Rio Apa, Rio Doce formation, Rio bonito, Rock avalanches, Rock magnetism, Rodinia, Russia, SANGAN, SANTOS Basin, SCHEM, SE Brazil, SEBASS, STABLE ISOTOPES, Saint Peter Saint Paul Islets, Salite, Salt basin, Salt tectonics, Salton Sea, Samoa, Sandy system, Santa Catarina Shield, Santas Basin, Santos, Santos Basin, Sao Paulo Plateau, Satellite-derived gravimetry, Seafloor spreading, Seamount, Seawater, Section restoration, Sector zoning, Sedimentary basin, Segmentation, Segregation veins, Seismic, Seismic stratigraphy, Seismic tomography, Sensoriamento remoto, Sergipe-Aalagoas Basin, Serra Geral, Serra do Mar Province, Serra do Mar alkaline province, Shear, Shear fractures, Shear zone, Shear zones, Shear-zone, Shona, Shona plume, Silica activity, Sistan, Slab, Slab break up, Slab window, Slickensides, Small-scale mantle heterogeneity, Society, Sodic and potassic, Software, Solomon Islands, Solution model, South, South Africa, South America, South American continent, South Atlantic, South Atlantic Ocean, South Atlantic opening, South China Sea, South Gondwana breakup, South and Equatorial Atlantic Oceans, Southeast Brazil, Southeast atlantic ocean, Southeastern Brazil, Southeastern Brazilian margin, Southeastern Ghana, Southern Brazilian occurrences, Southern Brazilian rifted margin, Southwestern Angola, Spinel, Spreading ridge, Spreadsheet program, Sr, Sr isotopes, Sr-87/Sr-86, Sr-Nd isotopes, Sr-Nd-Os isotopes, Sr-Nd-Pb isotopes, Sr-Nd-Pb-Os isotopes, Sr–Nd–Hf isotopes, St. Helena, Standards, Strain, Strain localization, Stress, Stress variability, Strike-slip faults, Strike-slip reactivation, Strontium, Structural analysis, Structural geology, Structural inheritance, Structural lineaments, Sub-continental lithospheric mantle, Sub-continental mantle, Subaqueous eruption, Subcontinental lithospheric mantle (SCLM), Subduction, Subduction zone, Submarine volcanism, Subsalt imaging, Subsidence, Subsidence modeling, Sudetic Granite Belt, Suites, Sulfide melt, Summit level map, Supercontinent breakup, Supercontinent cycle, Supercontinents, Supergene ores, Superimposed slickenlines, Supplementary tables, S{\~{a}}o Paulo Plateau, Taishanmiao, Tangu{\'{a}}, Tarim in NW China, Taubat{\'{e}} Basin, Tectonic breccias, Tectonic evolution northeastern Brazil, Tectonic reactivations, Tectonic setting, Tectonic uplift, Tectonics, Tectono-stratigraphic evolution, Tect{\^{o}}nica, Telica, Temperature, Tengchong, Tephrite, Terceira Island, Tese de doutorado, Thermal boundary layer, Thermal infrared, Thermal subsidence, Thermometry, Thessalon volcanic rocks, Thinning processes, Tholeiites, Tholeiitic dyke swarm, Tholeiitic magmatism, Tholeitiic, Ti-magnetite, Tibetan plateau, Tonalite, Tonga Trench, Topography, Topology, Trace element enrichment, Trace element mapping, Trace element modeling, Trace element variation, Trace elements, Trace-element partitioning, Trachybasalt, Transfer zone, Transform margin, Transition metals, Transition zone, Transitional domain, Transport model, Travertine, Tres Corregos, Trindade Island, Trindade hotspot, Trindade island, Trindade plume, Triple junction, Tristan, Tristan plume, Troctolites, Tuffisite, Turkey, U'Pb ages, U-Pb, U-Pb dating, U-Pb geochronology, U/Pb, UAV geological mapping, Ugandite, Ultra-low velocity zone, Ultramafic mantle xenoliths, Ultramafic mantle xenoliths en, Ultramafic xenoliths, Ultrapotassic lavas, Upper mantle convective planform, Upper plate magma-poor rifted margins, Upper-mantle tomography, Uruguay, Vent, Vertical segregation, Vesicularity, Viscosity, Vit{\'{o}}ria-trindade chain, Vol 30, Volatiles, Volcanic arc, Volcanic rifted margin, Volcanic rocks, Volcanic successions, Volcanism, Volcanology, Wave-cut bench, West Bengal, West Gondwana, West Iberian Margin magmatism, Western Cameroon, Western Gondwana, Western USA, Wide-angle seismic, XANES, Xenoliths, Xinjiang Autonomous Region, Yunnan, Zigana Granitoid, Zircon, Zircon U-Pb-Hf isotopes, Zircon U–Pb dating, Zircon ages, Zircon dating, Zirconium, Zona Econ{\^{o}}mica Exclusiva das regiões Central e Nor, a, a an{\'{a}}lise do padr{\~{a}}o, a atividade vulc{\^{a}}nica nesta, a avalia{\c{c}}{\~{a}}o de dados, a dada, a evolu{\c{c}}{\~{a}}o de tais, a paleoproterozoic unit constituted, a potential petrogenetic and, a preserva{\c{c}}{\~{a}}o parcial, a prov{\'{i}}ncia cont{\'{e}}m algumas, absolute age, abstract geochemistry and petrology, abstract investigation of the, abyssal peridotites, acampamento velho, acumula{\c{c}}{\~{a}}o de hidrocarbonetos, adquiridos e processados em, aires, al, alcalinas situada no sudeste, alcalino da por{\c{c}}{\~{a}}o sul, alcalinos na por{\c{c}}{\~{a}}o norte, algumas evid{\^{e}}ncias geol{\'{o}}gicas, aliados a dados geol{\'{o}}gicos, alkaline, alkaline basalts, alkaline complexes, alkaline earth metals, alkaline rock, alkaline rocks, alkaline syenite, alkaline-carbonatite complexes, amphibole, amphibole composition, amphibole nomenclature, amphibolite, amphibolites, an evolution of active, analisar, and dykes, and e, and pb isotope signatures, angola-etendeka province, an{\'{a}}lise multi - escala, ao litoral do, ao longo do plano, aos metapsamitos, apip, application in structural analysis, apresenta resultados de an{\'{a}}lises, apresentando n{\'{i}}veis intrusivos, ar, ar geochronology, ar-ar age, ara{\'{u}}jo, arc basin, arizona rhyolite compositions, arraial do cabo, article, as bacias sedimentares, as intrusões e extrusões, as principais, associadas, associa{\c{c}}{\~{a}}o vulcanossedimentar arqueana do, atl{\^{a}}ntica do continente tem, attitude sensors {\^{a}}ngulos de, bacias da margem continental, bacias sedimentares, back{\&}hyphen, baixo-tio 2 e alto-tio, balizada pela idade das, basaltic dikes, basaltic vulcanism, basalto, basaltos e andesitos bas{\'{a}}lticos, basalts, basanite, basin analysis, basin development, batholiths, bloco em fase explorat{\'{o}}-, borda sudeste da bacia, boundary layer instabilities, brasil, brasileira, brazil, brazilian alkaline complexes, brazilian sedimentary basins, bulk silicate Earth, by tonalitic, c ashano, ca, cabo, cabo frio, cabo frio island, cambrian, carbonatite, catapleiite, central and southern brazil, ceo inferior, cerca de 250 x, cerca de 5000 m, cf, chegado ao limite leste, chemical stratigraphy - magma, chilwa, chondrite, cite this article, classification, coastal basins, coastal region, com, com contribui{\c{c}}ões locais de, com rochas b{\'{a}}sicas-ultrab{\'{a}}sicas vulcanocl{\'{a}}sticas, comin-chiaramonti et, como, como geossinclinal e tect{\^{o}}nica, comparando-o com o das, complex, composition of amphiboles from, composi{\c{c}}{\~{a}}o qu{\'{i}}mica e evolu{\c{c}}{\~{a}}o, compõem as serras do, conhe-, contains supplementary, continental crust, continental extension, continental flood basalts -, continental margin, continental margin in the, continental rifting, convection, corpo intrusivo da ilha, corresponding author, cosmogenic nuclides, cretaceous, cretaceous flood tholeiites, cretaceous until eocene times, cristalinos mais ricos em, crossite, crust, crustal anatexis, crustal assimilation, crustal contamination, crustal recycling, crustal structure, cuja resolu{\c{c}}{\~{a}}o {\'{e}} sobretudo, cummingtonite, d, da crosta para o, da ilha de cabo, da passagem da placa, da textura e mineralogia, dados s{\'{i}}smicos tridimensionais de, dados th-u-pb total por, dannemorite, das mais extensas exposi{\c{c}}ões, dates, de, de afinidade tholeiitica com, de campo e considera{\c{c}}{\~{a}}o, de caraj{\'{a}}s, de contato dos diques, de diques plio-pleistoc{\^{e}}nicos da, de falhas naturais, de goi{\'{a}}s, de idade cret{\'{a}}ceo superior, de iguape, de janeiro, de lineamentos na, de natureza vulc{\^{a}}nica alcalina, de orienta{\c{c}}{\~{a}}o do enxame, de placas, de profundidade, de rochas alcalinas, de rochas magm{\'{a}}ticas predo, de um grande edif{\'{i}}cio, decay seri, decay series, delamina{\c{c}}{\~{a}}o t{\'{e}}rmica ou fraturamento, department of geological, depleted, depth-dependent thermal expansivity, despertado questões controvertidas, detachment, diab{\'{a}}sio, diferencia{\c{c}}{\~{a}}o do magma de, dike swarm, diques, diques da serra do, dire{\c{c}}{\~{a}}o de sh max, dire{\c{c}}{\~{a}}o wnw-ese, do continente, do estado de s{\~{a}}o, do parna{\'{i}}ba, do plano de contato, do plat{\^{o}} do taquarembo, doi, doi:10., doi:10.1029/2000GL012426, doi:10.1029/2004GL022192, doi:10.1029/2005JB003732, doi:10.1029/9, doi:10.1029/91JB01933, doi:10.1029/94JB00661, doi:10.1029/98JB02642, doi:10.1029/JB073i002p00619, dom pedrito, domenico m, doronzo, dos diques m{\'{a}}ficos da, dos metagabros {\'{e}} o, dr, duas su{\'{i}}tes, durante a, durante o {\'{e}}oceno, dyke swarm, e, e ambientes associados, e arraial do cabo, e condicionamento tect{\^{o}}nico da, e la, e n8, e paleomagn{\'{e}}ticos, e vulc{\^{a}}nicas na por{\c{c}}{\~{a}}o, early-, editorial handling, electronic supplementary material the, elementos de simetria, em adotar crit{\'{e}}rios e, em condi{\c{c}}ões de baixa, em fun{\c{c}}{\~{a}}o da necessidade, em parte, emi-himu signature, encantadas complex, esse hot spot teria, esta unidade neoproteroz{\'{o}}ica {\'{e}}, este artigo apresenta a, este artigo apresenta descri{\c{c}}ões, estes basaltos, estes dados sugerem, euler, euler angles, evento metam{\'{o}}rf{\"{i}}co-deformacional progressivo e, everton marques bongiolo, evolu{\c{c}}{\~{a}}o dos conhecimentos sobre, exhumation, exibem caracter{\'{i}}sticas estruturais e, experimental petrology, explosive eruption, extended kalman filter, extrusive, f, fault-plane markings, fei{\c{c}}ões {\'{i}}mpares da borda, filtro de, first author, flood basalts, fluid, fluidisation, fonolitos, fozo, fractionation, fractionation crystallization, fracture zone, fracture zones, frequentemente negligenciada, frio, from early, g, gabbro xe-, gap, garnet, genesis, gen{\'{e}}ticas para os xen{\'{o}}litos, geobarometry, geochemical modeling, geochemistry, geochronology, geocronol{\'{o}}gicos k, geodynamics, geological structures, geomatics 1, geomorfol{\'{o}}gicas e geocronol{\'{o}}gicas, geoprocessing, geoqu{\'{i}}mica, geotectonics, geothermobarometric indicator, geothermobarometry, geothermometry, glass - vesicles, grandense, granites, grupo gr{\~{a}}o-par{\'{a}}, h, hawaiian tholeiite composition -, hc.mk, heat flow, heterog{\'{e}}neo, hidr{\'{a}}ulico de cizalhamento, high temperature alteration, hot spot, hot spots, hotspot, hotspots, hotspots and melting anomalies, http://dx.doi.org/10.1029/2000GL012426, http://dx.doi.org/10.1029/2004GL022192, http://dx.doi.org/10.1029/2005JB003732, http://dx.doi.org/10.1029/91JB01933, http://dx.doi.org/10.1029/94JB00240, http://dx.doi.org/10.1029/94JB00661, http://dx.doi.org/10.1029/98JB02642, http://dx.doi.org/10.1029/JB073i002p00619, http://dx.doi.org/10.1029/JB082i005p00803, http://dx.doi.org/10.1029/JB089iB07p05835, http://dx.doi.org/10.1029/JB094iB06p07278, https, hydraulic shear fracturing, hydrothermal alteration, icle, igneous, igneous rocks, impact structures, incluem-se numa s{\'{e}}rie transicional, incluindo desde complexos m{\'{a}}fico-ultram{\'{a}}ficos, influenciados por teorias geotect{\^{o}}nicas, inicialmente, initial kinematic reconstruction, integram o enxame de, integrated, interpretation, intraplate deformation, intraplate volcanism, introduction and geological setting, introduction the paran{\'{a}} basin, introdu{\c{c}}{\~{a}}o este trabalho sintetiza, introdu{\c{c}}{\~{a}}o estudos realizados na, intrusions, intrusiva de pariq{\"{u}}era a{\c{c}}u, intrusive, intr{\'{i}}nseca de se ordenar, inverse-forward modelling, in{\'{u}}meras, is characterized by early, isochron, isotope, isotope and trace element, isotope fractionation, isotope geochemistry, isotope ratios, isotopes, isot{\'{o}}picas rb-sr de interesse, ito and van keken, iv simp{\'{o}}sio de vulcanismo, iwanuch, j, japi, jgg-1-1-7, jourdan, journal of geosciences and, k, k-ar dispon{\'{i}}veis na literatura, kalman estendido, kamafugite, kimberlite pipe, l, l stratigraphic chart, large igneous province, large igneous provinces, lava flow, lead, lineages, linear volcanic rises, lip, lithochemistry, lithogeochemistry, lithosphere, litogeoqu{\'{i}}mica, litosf{\'{e}}rica sul-americana por sobre, lo, lower paleozoic, l{\'{i}}quidos, m, mafic dyke, mafic dyke swarms, mafic dyke swarms of, magma, magma chamber, magmatic lineaments, magmatic sources, magmatic sources of post-collisional, magmatic volatiles, magmatism, magm{\'{a}}tica das rochas alcalinas, magnetic anomalies, maior parte dos casos, manjo, mantle, mantle evolution, mantle geochemistry, mantle lithosphere, mantle melting, mantle plumes, mantle source, mantle sources, mantle temperatures, mantle wedge, mar e da mantiqueira, mar no sudeste do, margem con-, marginal basins, mello, melt, melt petrogenesis, melting anomaly, mesozoic, mesozoic-cenozoic magmatism, metagabbros, metagabros da sequ{\^{e}}ncia metavulcanossedimentar, metagranites of encantadas, metals, metapelitos, mica, microqu{\'{i}}micos, microssonda, mid-atlantic ridge, minas gerais, mineral chemistry, mineral composition, mineral compositions - rhyolitic, mineral redox buffer, minous magmatism occurred in, miocene volcanism, missing Ar, mobile belt, morb, motoki, mush, mylonites, m{\'{a}}ficos da {\'{a}}rea de, n, na, na regi{\~{a}}o do baixo, nb, nd, nd model ages, near-solidus, nefelina sienito com assimila{\c{c}}{\~{a}}o, neodymium, neoproterozoic, nepheline syenite, nephelinite, no, no caso correspondente a, no eocret{\'{a}}ceo pr{\'{e}}-aptiano, no estado do rio, noliths - magma convection, nonchondritic Earth, normal-reverse magnetizations, normalization, northcentral nigeria, nova brasil{\^{a}}ndia, numerical basin modeling, numerical modeling, nw, o, o artigo, o conhecimento, o de anomalias magn, o magmatismo cret{\'{a}}ceo-terci{\'{a}}rio nas, o pacote vulc{\^{a}}nico, o remanescente na interpretac, o vulcanismo bas{\'{a}}ltico {\'{e}}, o-c-sr-nd isotopes, ocean island basalts, ocorre ao longo de, of porphyritic and equigranular, of post-collisional alkaline, oib, olivine, online version of this, orbitais e a{\'{e}}reos aplicados, org, oria-trindade chain, os valores de idades, ou seja, p e alta t, p-morb, pa-, paep, pago, paleogene, paleomagnetic virtual poles, paleomagnetism, paleoprotero-, paleoproterozoic, panafrican, para os, parana, parentais da su{\'{i}}te de, part of the paran{\'{a}}-, partial melting, partially layered convection, particle size distribution, passive margin, pattern, pau-, pequena exposi{\c{c}}{\~{a}}o de rochas, peridotite, permite limitar mais adequada-, permitiu a determina{\c{c}}{\~{a}}o da, pertencentes ao distrito ferrifero, pesquisas que t{\^{e}}m sido, petrakis - xen{\'{o}}litos tabulares, petrography, petroleum exploration, petrology, petrology.exp, petrol{\'{i}}feros da, petrol{\'{i}}feros e modelos de, ph, phlogopite, phonolite, phonolites and nepheline syenites, pico viejo, pirocl{\'{a}}sticas e vulcanocl{\'{a}}sticas denominada, placa litosf{\'{e}}rica, plate divergence, pleistocene, pliocene, plugs fonol{\'{i}}ticos, plume, plumes, plutonic rocks, ponta grossa arch, por uma, por{\c{c}}{\~{a}}o nordeste da ilha, por{\c{c}}{\~{a}}o oeste do escudo, post-collisional magmatism, post-perovskite phase transition, po{\c{c}}os de caldas, po{\c{c}}os de caldas-cabo frio, pp 630-635, predicted bathymetry, predominantes na por{\c{c}}{\~{a}}o central, present address, pressure, primitive mantle, principalmente em func, prof, propor esquemas para classificar, propõe-se que o alinhamento, proterozoic granite, pyroxene, pyroxene group, que se estende na, r, radiative heat transfer in, radioactive disequilibrium, radioactive isotopes, radiogenic isotopes, ran, rare earth element modeling, rare earths, rb, reactivation, realizadas no sentido de, redox reactions, redox zonations, referida geralmente como forma{\c{c}}{\~{a}}o, reflex{\~{a}}o, regi{\~{a}}o, remanent magnetization, remonta provavelmente ao paleoceno, resultado da maior compet{\^{e}}ncia, resumo, resumo - motoki, resumo a ilha da, resumo a origem dos, resumo a prov{\'{i}}ncia alcalina, resumo ao longo da, resumo com base em, resumo o maci{\c{c}}o alcalino, resumo o presente artigo, resumo o vulcanismo {\'{a}}cido, resumo os anf{\'{i}}bolitos e, resumo os corpos n4, resumo sintetizam-se informa{\c{c}}ões sobre, rheology, rhyolite mineral compositions, rhyolites, rhyolites -, ribeira belt, rift, rifting, rj, rochas alcalinas sub-vulc{\^{a}}nicas, rochas f{\'{e}}lsicas, rochas pirocl{\'{a}}sticas, ron fodor, rosenbuschite, rs, rs est{\'{a}} localizado na, s, s institution, s12517-019-4424-y, santa catarina state, santana da boa vista, santos basin, santos basin l stratigraphy, sciences, sedimentary basins, sedimentation, segundo n60w, seismic interpretation, seismic stratigraphy, sendo representada nesta regi{\~{a}}o, sensores de atitude, sequence, sequ{\^{e}}ncia vulc{\^{a}}nica {\'{a}}cida, serra do mar dyke, serra dos caraj{\'{a}}s, shear heating, shoshonitic association as the, shoshonitic association is related, shoshonitic associations, shoshonitic series based upon, sichel, silva, sistemas montanhosos subparalelos que, sliding normalization, sliding normalization technique using, south atlantic, south-american plate, southeast Brazil, southeast atlantic ocean, southern brazil, southern brazilian rifted margin, sp-mg, sr, sr and k, sr-nd-pb isotopes, stable, stable isotopes, stereographic projection, stress-field, strontium, structural geology, structure, subcontinental lithospheric mantle, subduction, subduction zone, submarine, submersa a, subvulc{\^{a}}nicos e nefelina sienitos, sucess{\~{a}}o de rochas efusivas, sudeste do brasil, suites, sul, sul-rio-, sul-rio-grandense shield, superf{\'{i}}cies de eros{\~{a}}o do, sva, sw amazonian craton, swarm, syenite, s{\~{a}}o analisados e comparados, s{\~{a}}o constitu{\'{i}}dos por uma, t, t - continental break-up, tabular xenolith, tabulares observados ao longo, tamb{\'{e}}m do alongamento de, teaching-learning, tectonic evolution, tectonic reactivation, tectonics, tectonism, tectono-magmatic activation, tectono-metamorphic evolution, teide, temperature- and pressure-dependent viscosity, tenerife, tenha se implantado quando, terr{\ae} didatica 2, texturais que refletem um, the, the encantadas complex is, the lavras do sul, thermal delamination, thermochronology, thermometry, this includes the extensive, tholeiites, tholeiitic basalts, tholeiitic series, tijucas terrane, tims, tinental brasileira e nas, tinguaitos, tirodite, to the early stages, toro diorite, toro dioritic complex, treatise on geophysics, trindade, trindade island, tristan da cunha plume, trondhjemitic, types - boreholes -, ultrapotassic, um hot spot, uma faixa de dire{\c{c}}{\~{a}}o, universidade federal do rio, upper Precambrian, upwelling rates, vale do rio ribeira, vargas, venite, virginia polytechnic institute and, vit, vit{\'{o}}ria-trindade chain, vogelsberg, volcanic rock, volcanism, volcano, volu-, volume, vulc{\^{a}}nico cuja base encontra-se, v{\'{a}}rios autores se preocuparam, w, water, western cameroon, wide-angle seismic, xenoliths, yb, zircon, {\`{a}}, {\`{a}} compreens{\~{a}}o da origem, {\`{a}} deforma{\c{c}}{\~{a}}o em rela{\c{c}}{\~{a}}o, {\'{a}}rea de cabo frio, {\'{a}}reas emersas adjacentes, {\'{a}}reas oce{\^{a}}nicas adjacentes per-, {\c{c}}{\~{a}}o petrol{\'{i}}fera de um, {\'{e}} a por{\c{c}}{\~{a}}o emersa, {\'{e}} composto essencialmente por, {\'{e}} formado principalmente por, {\'{e}}poca de forma{\c{c}}{\~{a}}o, {$\sigma$} 1}
}

@article{Harteveld2021a,
    title = {{Ticking all the boxes? A comparative study of social sorting and affective polarization}},
    year = {2021},
    journal = {Electoral Studies},
    author = {Harteveld, Eelco},
    number = {June},
    month = {8},
    pages = {102337},
    volume = {72},
    publisher = {Elsevier Ltd},
    url = {https://doi.org/10.1016/j.electstud.2021.102337 https://linkinghub.elsevier.com/retrieve/pii/S0261379421000573},
    doi = {10.1016/j.electstud.2021.102337},
    issn = {02613794},
    keywords = {Affective polarization, Political behavior, Political identities, Social sorting}
}

@article{Shadrova2021,
    title = {{Topic models do not model topics: epistemological remarks and steps towards best practices}},
    year = {2021},
    journal = {Journal of Data Mining {\&} Digital Humanities},
    author = {Shadrova, Anna},
    pages = {0--28},
    volume = {2021},
    doi = {10.46298/jdmdh.7595}
}

@article{Gidron2019a,
    title = {{Toward a Comparative Research Agenda on Affective Polarization in Mass Publics}},
    year = {2019},
    journal = {APSA-CP Newsletter},
    author = {Gidron, Noam and Adams, James and Horne, Will},
    number = {1},
    pages = {30--36},
    volume = {29},
    url = {https://scholar.harvard.edu/files/gidron/files/gidron_et_al._2019_cp_newsletter.pdf}
}

@article{Li2020,
    title = {{Toward a Research Agenda on Political Misinformation and Corrective Information}},
    year = {2020},
    journal = {Political Communication},
    author = {Li, Jianing},
    number = {1},
    pages = {125--135},
    volume = {37},
    publisher = {Routledge},
    url = {https://doi.org/10.1080/10584609.2020.1716499},
    doi = {10.1080/10584609.2020.1716499},
    issn = {10917675}
}

@article{Li2020a,
    title = {{Toward a Research Agenda on Political Misinformation and Corrective Information}},
    year = {2020},
    journal = {Political Communication},
    author = {Li, Jianing},
    number = {1},
    pages = {125--135},
    volume = {37},
    publisher = {Routledge},
    url = {https://doi.org/10.1080/10584609.2020.1716499},
    doi = {10.1080/10584609.2020.1716499},
    issn = {10917675}
}

@article{McCoy2019,
    title = {{Toward a Theory of Pernicious Polarization and How It Harms Democracies: Comparative Evidence and Possible Remedies}},
    year = {2019},
    journal = {Annals of the American Academy of Political and Social Science},
    author = {McCoy, Jennifer and Somer, Murat},
    number = {1},
    pages = {234--271},
    volume = {681},
    doi = {10.1177/0002716218818782},
    issn = {15523349},
    keywords = {democracy, democratic erosion, opposition strategies, polarization, populism}
}

@article{Gorodzeisky2013,
    title = {{Trade unions and migrant workers in Western Europe}},
    year = {2013},
    journal = {European Journal of Industrial Relations},
    author = {Gorodzeisky, Anastasia and Richards, Andrew},
    number = {3},
    pages = {239--254},
    volume = {19},
    url = {https://journals-sagepub-com.proxy.uba.uva.nl:2443/doi/pdf/10.1177/0959680113493694},
    isbn = {0959-6801, 1461-7129},
    doi = {10.1177/0959680113493694},
    issn = {09596801},
    keywords = {Europe, migrant workers, organizational security, trade unions, unionization}
}

@article{Mertens2012,
    title = {{Transformative Mixed Methods: Addressing Inequities}},
    year = {2012},
    journal = {American Behavioral Scientist},
    author = {Mertens, Donna M.},
    number = {6},
    month = {6},
    pages = {802--813},
    volume = {56},
    publisher = {SAGE PublicationsSage CA: Los Angeles, CA},
    url = {http://journals.sagepub.com/doi/10.1177/0002764211433797},
    isbn = {1077-8004},
    doi = {10.1177/0002764211433797},
    issn = {00027642},
    keywords = {mixed methods, paradigm, transformative}
}

@article{Freitag2009,
    title = {{Transnationlsim in a Comparative Perspective}},
    year = {2009},
    author = {Freitag, Markus and B{\"{u}}hlmann, Marc},
    pages = {1537--1566},
    volume = {２},
    doi = {10.1177/0010414009332151},
    issn = {0166-6851},
    keywords = {comparative politics, institutions, social capital, trust}
}

@article{Benoit2009,
    title = {{Treating words as data with error: Uncertainty in text statements of policy positions}},
    year = {2009},
    journal = {American Journal of Political Science},
    author = {Benoit, Kenneth and Laver, Michael and Mikhaylov, Slava},
    number = {2},
    pages = {495--513},
    volume = {53},
    doi = {10.1111/j.1540-5907.2009.00383.x},
    issn = {00925853}
}

@article{Prosser2018a,
    title = {{Tremors But No Youthquake: Measuring Changes in the Age and Turnout Gradients at the 2015 and 2017 British General Elections}},
    year = {2018},
    journal = {SSRN Electronic Journal},
    author = {Prosser, Christopher and Fieldhouse, Edward A. and Green, Jane and Mellon, Jonathan and Evans, Geoffrey},
    number = {January},
    pages = {102129},
    publisher = {Elsevier Ltd},
    url = {https://doi.org/10.1016/j.electstud.2020.102129},
    doi = {10.2139/ssrn.3111839},
    issn = {0261-3794},
    keywords = {Youthquake,UK general elections,Turnout,Elections,}
}

@article{Carreras2013,
    title = {{Trust in elections, vote buying, and turnout in Latin America}},
    year = {2013},
    journal = {Electoral Studies},
    author = {Carreras, Miguel and Irepoǧlu, Yasemin},
    number = {4},
    pages = {609--619},
    volume = {32},
    url = {http://dx.doi.org/10.1016/j.electstud.2013.07.012},
    isbn = {0261-3794},
    doi = {10.1016/j.electstud.2013.07.012},
    issn = {02613794},
    keywords = {Electoral integrity, Latin America, Trust in elections, Turnout, Vote buying}
}

@book{Letki2017,
    title = {{Trust in Newly Democratic Regimes}},
    year = {2017},
    booktitle = {The Oxford Handbook of Social and Political Trust},
    author = {Letki, Natalia},
    editor = {Uslaner, Eric M.},
    month = {7},
    volume = {1},
    publisher = {Oxford University Press},
    url = {www.oxfordhandbooks.com http://oxfordhandbooks.com/view/10.1093/oxfordhb/9780190274801.001.0001/oxfordhb-9780190274801-e-28},
    isbn = {9780190274801},
    doi = {10.1093/oxfordhb/9780190274801.013.28},
    keywords = {authoritarian, corruption, democratization, ethnic conflict, inequality, political trust, postcommunist, social trust}
}

@book{Mason2018uncivil,
    title = {{Uncivil agreement: How politics became our identity}},
    year = {2018},
    author = {Mason, Lilliana},
    publisher = {University of Chicago Press}
}

@article{McMahon2007,
    title = {{Understanding community-specific rape myths: Exploring student athlete culture}},
    year = {2007},
    journal = {Affilia - Journal of Women and Social Work},
    author = {McMahon, Sarah},
    number = {4},
    pages = {357--370},
    volume = {22},
    url = {http://aff.sagepub.com},
    isbn = {0886-1099},
    doi = {10.1177/0886109907306331},
    issn = {08861099},
    keywords = {Mixed research methods, Rape, Student athletes}
}

@article{Baptista2020,
    title = {{Understanding fake news consumption: A review}},
    year = {2020},
    journal = {Social Sciences},
    author = {Baptista, João Pedro and Gradim, Anabela},
    number = {10},
    pages = {1--22},
    volume = {9},
    doi = {10.3390/socsci9100185},
    issn = {20760760},
    keywords = {Fake news, Media consumption, Political ideology, Social media}
}

@book{BakkerB.LelkesY.Malka2019,
    title = {{Understanding Partisan Cue Receptivity: Tests of Predictions from the Bounded Rationality and Expressive Utility Perspectives}},
    year = {2019},
    booktitle = {Concept and Communication},
    author = {Bakker, B., Lelkes, Y., Malka, A.},
    number = {23},
    pages = {301--316},
    volume = {null},
    isbn = {0000000264},
    doi = {10.15797/concom.2019..23.009},
    issn = {2005-1492}
}

@article{Greene1999b,
    title = {{Understanding party identification: A social identity approach}},
    year = {1999},
    journal = {Political Psychology},
    author = {Greene, Steven},
    number = {2},
    month = {6},
    pages = {393--403},
    volume = {20},
    publisher = {Blackwell Publishing Inc.},
    url = {https://onlinelibrary.wiley.com/doi/abs/10.1111/0162-895X.00150},
    doi = {10.1111/0162-895X.00150},
    issn = {0162895X},
    keywords = {Party identification, Social identity theory}
}

@article{Bach2021,
    title = {{Understanding political news media consumption with digital trace data and natural language processing}},
    year = {2021},
    author = {Bach, Ruben},
    isbn = {0820170194},
    keywords = {cancer irroratus, carcinus maenas, competition, hyas araneus, i, iceland, invasive species}
}

@article{Pelkmans2017MutualDisillusions,
    title = {{Mutual recognition in goods . On promises and disillusions Mutual recognition in goods . On promises and disillusions}},
    year = {2017},
    author = {Pelkmans, Jacques and Pelkmans, Jacques},
    number = {November},
    volume = {1763},
    doi = {10.1080/13501760701427888}
}

@article{Cano2012NasBrasil,
    title = {{Nas trincheiras do m{\'{e}}todo: o ensino da metodologia das ci{\^{e}}ncias sociais no Brasil}},
    year = {2012},
    journal = {Sociologias},
    author = {Cano, Ignacio},
    number = {31},
    month = {12},
    pages = {94--119},
    volume = {14},
    url = {http://www.scielo.br/scielo.php?script=sci_arttext&pid=S1517-45222012000300005&lng=pt&tlng=pt},
    doi = {10.1590/S1517-45222012000300005},
    issn = {1517-4522}
}

@article{SantiagoNationalEU,
    title = {{National identity and attitudes towards the EU}},
    author = {Santiago, By and Mata, Teresa}
}

@article{Weber2021NegativeTragedy,
    title = {{Negative voting and party polarization: A classic tragedy}},
    year = {2021},
    journal = {Electoral Studies},
    author = {Weber, Till},
    number = {October 2020},
    pages = {102335},
    volume = {71},
    publisher = {Elsevier Ltd},
    url = {https://doi.org/10.1016/j.electstud.2021.102335},
    doi = {10.1016/j.electstud.2021.102335},
    issn = {02613794},
    keywords = {Issue voting,Negativity,Party systems,Polarization}
}

@article{NeofunctionalismCritique,
    title = {{Neofunctionalism : logic and critique}}
}

@article{Sweet2012Neofunctionalism,
    title = {{Neofunctionalism and Supranational Governance ( unabridged version )}},
    year = {2012},
    author = {Sweet, Alec Stone},
    number = {January},
    keywords = {European Union, Neofunctionalism, Intergovernmenta}
}

@article{Rosamond2000NeofunctionalismNeofunctionalism,
    title = {{Neofunctionalism Neofunctionalism}},
    year = {2000},
    author = {Rosamond, Neofunctionalism and Palgrave, Basingstoke},
    pages = {50--73},
    isbn = {0333647165}
}

@article{Weyland2016NeoliberalismIn,
    title = {{Neoliberalism and Democracy in Latin America : A Mixed Record Published by : Distributed by Wiley on behalf of the Center for Latin American Studies at the University of Miami Stable URL : http://www.jstor.org/stable/3177084 Neoliberalism and Democracy in}},
    year = {2016},
    author = {Weyland, Kurt and Weyland, Kurt},
    number = {1},
    pages = {135--157},
    volume = {46},
    url = {http://www.jstor.org/stable/3177084}
}

@article{Wilde2017NoIntegration,
    title = {{No Polity for Old Politics ? A Framework for Analyzing the Politicization of European Integration No Polity for Old Politics ? A Framework for Analyzing the Politicization of European Integration}},
    year = {2017},
    author = {Wilde, Pieter De and Wilde, Pieter D E},
    number = {January},
    volume = {6337},
    doi = {10.1080/07036337.2010.546849}
}

@article{BulmerNoTitle,
    title = {{No Title}},
    author = {Bulmer, Simon and Joseph, Jonathan},
    pages = {1--28}
}

@article{NoTitle,
    title = {{No Title}}
}

@book{PoliticsNoTitle,
    title = {{No Title}},
    author = {Politics, European Union},
    isbn = {9781403995117}
}

@book{KuzemkoNoTitle,
    title = {{No Title}},
    author = {Kuzemko, Caroline},
    isbn = {9781349349913}
}

@article{CitizensNoTitle,
    title = {{No Title}},
    author = {Citizens, Critical}
}

@article{NoTitleb,
    title = {{No Title}}
}

@book{NoTitlec,
    title = {{No Title}}
}

@article{Manners2002Normative,
    title = {{Normative Power Europe : A Contradiction in Terms ?*}},
    year = {2002},
    author = {Manners, I A N},
    number = {2},
    pages = {235--258},
    volume = {40}
}

@article{Costilla2005OLatino-americana,
    title = {{O novo na sociologia latino-americana}},
    year = {2005},
    journal = {Sociologias},
    author = {Costilla, Lucio Oliver},
    number = {14},
    month = {12},
    pages = {244--273},
    url = {http://www.scielo.br/scielo.php?script=sci_arttext&pid=S1517-45222005000200010&lng=pt&tlng=pt},
    doi = {10.1590/S1517-45222005000200010},
    issn = {1517-4522}
}

@article{Batista2016OCoalizao,
    title = {{O Poder no Executivo: explica{\c{c}}ões no presidencialismo, parlamentarismo e presidencialismo de coaliz{\~{a}}o}},
    year = {2016},
    journal = {Revista de Sociologia e Pol{\'{i}}tica},
    author = {Batista, Mariana},
    doi = {10.1590/1678-987316245705},
    issn = {0104-4478}
}

@article{Science2016OffAnd,
    title = {{Off the Fence , Onto the Bandwagon ? A Large-Scale Survey Experiment on Effect of Real-Life Poll Outcomes on Subsequent Vote Intentions Tom W . G . van der Meer , Armen Hakhverdian and}},
    year = {2016},
    author = {Science, Political},
    number = {1},
    pages = {248--249},
    volume = {28}
}

@article{Society2015OnOf,
    title = {{on behalf of}},
    year = {2015},
    author = {Society, The Aristotelian and Society, The Aristotelian},
    pages = {167--198},
    volume = {56}
}

@techreport{VoetenOnlineDeconsolidation,
    title = {{Online Exchange on Democratic Deconsolidation}},
    author = {Voeten, Erik},
    url = {https://www.journalofdemocracy.org/sites/default/files/media/Journal of Democracy Web Exchange - Voeten_0.pdf}
}

@article{Zurn2017OpeningPoliticisation,
    title = {{Opening up Europe : next steps in politicisation research Opening up Europe : next steps in politicisation}},
    year = {2017},
    author = {Z{\"{u}}rn, Michael},
    number = {January},
    volume = {2382},
    doi = {10.1080/01402382.2015.1081513}
}

@article{Lupia2014OpennessTransparency,
    title = {{Openness in Political Science : Data Access and Research Transparency}},
    year = {2014},
    author = {Lupia, Arthur and Elman, Colin},
    number = {January},
    pages = {19--42},
    doi = {10.1017/S1049096513001716}
}

@article{Malamud2013OverlappingExperiences,
    title = {{Overlapping Regionalism , No Integration : Conceptual Issues and the Latin American Experiences}},
    year = {2013},
    author = {Malamud, Andrés}
}

@book{Weiss2010Oxford,
    title = {{Oxford Handbooks Online The State in the Economy : Neoliberal or Neoactivist ?}},
    year = {2010},
    author = {Weiss, Linda},
    number = {August 2016},
    pages = {1--34},
    isbn = {9780199233762},
    doi = {10.1093/oxfordhb/9780199233762.003.0008},
    keywords = {economy, economy relationship, globalization, neoliberal states, state, transnational capital}
}

@article{Anderson2012PartisanGenerations,
    title = {{Partisan legitimacy across generations}},
    year = {2012},
    journal = {Electoral Studies},
    author = {Anderson, Christopher J. and Just, Aida},
    isbn = {0261-3794},
    doi = {10.1016/j.electstud.2011.11.003},
    issn = {02613794},
    keywords = {Generations, Partisanship, Political parties, Political system legitimacy}
}

@book{MinistersPartisansNonpartisans,
    title = {{Partisans , Antipartisans , and Nonpartisans}},
    author = {Ministers, Prime and Politics, Legislative},
    isbn = {9781108428880}
}

@article{LaebensPartisanshipTurkey,
    title = {{Partisanship and Autocratization: Polarization, Power Asymmetry, and Partisan Social Identities in Turkey}},
    author = {Laebens, Melis G and {\"{O}}zt{\"{u}}rk, Aykut},
    url = {https://doi.org/10.1177/0010414020926199},
    doi = {10.1177/0010414020926199}
}

@book{Lupu2016PartyCrisis,
    title = {{Party Brands in Crisis}},
    year = {2016},
    author = {Lupu, Noam},
    publisher = {Cambridge University Press},
    url = {http://ebooks.cambridge.org/ref/id/CBO9781139683562},
    address = {Cambridge},
    isbn = {9781139683562},
    doi = {10.1017/CBO9781139683562}
}

@article{Luna2014PartyConcept,
    title = {{Party System Institutionalization: Do We Need a New Concept?}},
    year = {2014},
    author = {Luna, Juan Pablo and Comp, St and Luna, J P},
    pages = {403--425},
    volume = {49},
    url = {http://thedata.harvard.edu/dvn/dv/jpluna},
    doi = {10.1007/s12116-014-9171-1},
    keywords = {Conceptualization, Latent variable measurement, Operationalization, Party system institutionalization, Party system overtime dynamics, Programmatic rootedness}
}

@article{Savage2017PartyEurope,
    title = {{Party System Polarisation and Government Duration in Central and Eastern Europe Party System Polarisation and Government Duration in Central and Eastern Europe}},
    year = {2017},
    author = {Savage, Lee and Savage, L E E},
    number = {November},
    volume = {2382},
    doi = {10.1080/01402382.2013.797239}
}

@book{2018PartyAmerica,
    title = {{Party Systems in Latin America}},
    year = {2018},
    editor = {Mainwaring, Scott},
    month = {2},
    publisher = {Cambridge University Press},
    url = {https://www.cambridge.org/core/product/identifier/9781316798553/type/book},
    isbn = {9781316798553},
    doi = {10.1017/9781316798553}
}

@article{Fonseca2018PatternsParenthood,
    title = {{Patterns of Shared Parenthood among the Brazilian Poor Patterns of Shared Parenthood}},
    year = {2018},
    author = {Fonseca, Claudia},
    number = {1},
    pages = {111--127},
    volume = {21}
}

@article{Mcdonald2017Peace,
    title = {{Peace through Trade or Free Trade ? Linked references are available on JSTOR for this article : Peace through Trade or Free Trade ?}},
    year = {2017},
    author = {Mcdonald, Patrick J and Mcdonald, Patrick J},
    number = {4},
    pages = {547--572},
    volume = {48},
    doi = {10.1177/0022002704266117}
}

@article{2020PerceptionsCountries,
    title = {{Perceptions of Disinformation, Media Coverage and Government Policy related to the Coronavirus – Survey Findings from Six Western Countries}},
    year = {2020},
    number = {June},
    pages = {1--7}
}

@article{Arlindo2015PolarizacaoBrazil,
    title = {{Polariza{\c{c}}{\~{a}}o e conflito : possibilidades para a escalada da incivilidade pol{\'{i}}tica no Brasil Polarization and conflict : possibilities for political incivility escalation in Brazil}},
    year = {2015},
    author = {Arlindo, Angelo and M{\"{u}}ller, Carnieletto},
    pages = {1--7}
}

@article{Jacoby2010PolicyQq,
    title = {{Policy attitudes , ideology and voting behavior in the 2008 Election q , qq}},
    year = {2010},
    journal = {Electoral Studies},
    author = {Jacoby, William G},
    number = {4},
    pages = {557--568},
    volume = {29},
    publisher = {Elsevier Ltd},
    url = {http://dx.doi.org/10.1016/j.electstud.2010.04.003},
    doi = {10.1016/j.electstud.2010.04.003},
    issn = {0261-3794}
}

@article{BoswellPolicyRelations,
    title = {{policy relations}},
    journal = {Palgrave Communications},
    author = {Boswell, Christina and Smith, Katherine},
    publisher = {Springer US},
    url = {http://dx.doi.org/10.1057/s41599-017-0042-z},
    isbn = {4159901700},
    doi = {10.1057/s41599-017-0042-z},
    issn = {2055-1045}
}

@article{Of2007Political1,
    title = {{Political Opposition and the European Union 1}},
    year = {2007},
    author = {Of, O N E and Principal, T H E and To, Reasons and The, Address and Of, Issue},
    number = {1},
    pages = {1--17},
    volume = {42}
}

@article{Webb2017PoliticalCrisis,
    title = {{Political parties and democracy : The ambiguous crisis Political Parties and Democracy : The Ambiguous Crisis}},
    year = {2017},
    author = {Webb, Paul},
    number = {November},
    volume = {0347},
    doi = {10.1080/13510340500322124}
}

@article{Luna2005POLITICALCountries,
    title = {{POLITICAL REPRESENTATION IN LATIN AMERICA A Study of Elite-Mass Congruence in Nine Countries}},
    year = {2005},
    author = {Luna, Juan P and Zechmeister, Elizabeth J},
    url = {https://journals.sagepub.com/doi/pdf/10.1177/0010414004273205},
    isbn = {2005388416},
    doi = {10.1177/0010414004273205},
    keywords = {Latin America, clientelism, democracy, ideology, issue congruence, representation}
}

@article{Political1950s,
    title = {{Political Science ' s ten most − cited a rticles from eac h decade since the 1950s}},
    pages = {1950}
}

@article{Profession2016PoliticalVocation,
    title = {{Political Science as a Vocation}},
    year = {2016},
    author = {Profession, T H E},
    number = {April 2009},
    pages = {359--363},
    isbn = {1049096509},
    doi = {10.1017/S1049096509090489}
}

@book{KellstedtPoliticalEarch,
    title = {{Political Science Re s earch}},
    author = {Kellstedt, Paul M and Whitten, Guy D},
    isbn = {9780521697880}
}

@incollection{Uslaner2018PoliticalInequality,
    title = {{Political trust , corruption , and inequality}},
    year = {2018},
    author = {Uslaner, Eric M},
    number = {1926},
    pages = {302--315}
}

@article{Hutter2014Politicizing,
    title = {{Politicizing Europe in the National Electoral Arena : A Comparative Analysis of Five West European Countries , 1970 – 2010 *}},
    year = {2014},
    author = {Hutter, Swen and Grande, Edgar},
    number = {5},
    pages = {1002--1018},
    volume = {52},
    doi = {10.1111/jcms.12133}
}

@article{Coutinho2017PopulismTheory,
    title = {{Populism and the people in Lula's political discourse: Bridging linguistic and social theory}},
    year = {2017},
    journal = {Revista De Estudos Da Linguagem},
    author = {Coutinho, Bruno and Lopes, A C and Silva, D D E},
    number = {2},
    pages = {681--710},
    volume = {25},
    doi = {10.17851/2237-2083.25.2.681-710},
    issn = {0104-0588},
    keywords = {Ernesto, Laclau, discourse theory}
}

@incollection{BethellPopulismBrazil,
[truncated: 75,773 more chars]
